# Supplementary material for: Ups and downs of a transcriptional landscape shape iron deficiency associated chlorosis of the maize inbreds B73 and Mo17
Source: BMC Plant Biol. 2013 Dec 13;13:213. doi: 10.1186/1471-2229-13-213 (PMC3881016; doi:10.1186/1471-2229-13-213)
Supplement: Additional file 2 — Regulated transcripts, significant in single data analysis pipelines. [file 1471-2229-13-213-S2.txt]

"ensembl_gene_id";"chromosome_name";"start_position";"end_position";"description";"affy_maize"
"GRMZM2G518609";"1";90685;90815;"";""
"GRMZM2G093399";"1";136307;138929;"";""
"GRMZM2G006128";"1";156330;160931;"";"Zm.4622.1.A1_at"
"GRMZM2G408834";"1";379244;385788;"";""
"GRMZM2G052586";"1";1034670;1040163;"50S ribosomal protein L35  [Source:Uniprot/SPTREMBL;Acc:Q84VR1]";""
"GRMZM2G703466";"1";2040712;2045157;"";""
"GRMZM5G831937";"1";2041134;2041998;"";""
"GRMZM2G158378";"1";2304389;2306012;"Silicon transporter  [Source:Uniprot/SPTREMBL;Acc:C7G3B4]";""
"GRMZM2G388684";"1";2690772;2692141;"Uncharacterized protein  [Source:Uniprot/SPTREMBL;Acc:B4FHS5]";"Zm.4987.1.A1_at"
"GRMZM2G137352";"1";2949522;2951161;"Remorin  [Source:Uniprot/SPTREMBL;Acc:B6U3W6]";"Zm.4255.1.S1_at"
"GRMZM2G029713";"1";3693187;3697975;"";""
"GRMZM2G013634";"1";4031958;4034079;"";"Zm.10130.1.S1_at"
"GRMZM2G104468";"1";4347559;4352147;"Uncharacterized protein  [Source:Uniprot/SPTREMBL;Acc:C4J5M4]";""
"GRMZM2G105415";"1";4709171;4714557;"Uncharacterized protein  [Source:Uniprot/SPTREMBL;Acc:B4FLM8]";""
"GRMZM2G055575";"1";5531757;5536441;"Uncharacterized protein  [Source:Uniprot/SPTREMBL;Acc:C0P3A2]";""
"GRMZM2G366521";"1";5944134;5945002;"";""
"GRMZM2G180951";"1";5980938;6001059;"Uncharacterized protein  [Source:Uniprot/SPTREMBL;Acc:C4JAQ4]";""
"GRMZM2G358187";"1";6040207;6043203;"";""
"GRMZM2G032409";"1";6213706;6218397;"Dolichyl-diphosphooligosaccharide--protein glycosyltransferase 67 kDasubunit  [Source:Uniprot/SPTREMBL;Acc:B6U2F8]";"Zm.13444.1.S1_at"
"GRMZM2G032219";"1";6227483;6231125;"MLO-like protein  [Source:Uniprot/SPTREMBL;Acc:Q94CH4]";"Zm.18022.1.S1_at"
"GRMZM2G144207";"1";6363417;6364084;"Putative uncharacterized protein  [Source:Uniprot/SPTREMBL;Acc:B6T1X8]";""
"GRMZM2G436059";"1";6608095;6611975;"";""
"GRMZM2G137391";"1";6612480;6614011;"";""
"GRMZM2G092923";"1";6830771;6834085;"Putative uncharacterized protein  [Source:Uniprot/SPTREMBL;Acc:B6SLH8]";"Zm.17999.1.A1_at"
"GRMZM2G090738";"1";7157856;7162079;"";"Zm.4770.1.A1_at"
"GRMZM2G090809";"1";7157969;7160199;"";""
"GRMZM2G057158";"1";7186197;7191995;"Uncharacterized protein  [Source:Uniprot/SPTREMBL;Acc:C0PFI6]";""
"GRMZM5G830266";"1";7186630;7186807;"";""
"GRMZM2G095968";"1";7353116;7355434;"Uncharacterized protein  [Source:Uniprot/SPTREMBL;Acc:C4J9L0]";"Zm.18014.1.A1_s_at"
"GRMZM2G095968";"1";7353116;7355434;"Uncharacterized protein  [Source:Uniprot/SPTREMBL;Acc:C4J9L0]";"Zm.10715.1.A1_at"
"GRMZM5G841690";"1";7353715;7354677;"Uncharacterized protein  [Source:Uniprot/SPTREMBL;Acc:C4J536]";""
"GRMZM2G093286";"1";7709432;7711889;"Cytochrome P450 CYP78A55  [Source:Uniprot/SPTREMBL;Acc:B6SXJ4]";""
"GRMZM2G096269";"1";7854954;7856758;"Glutathione S-transferase; Glutathione S-transferase GST 12  [Source:Uniprot/SPTREMBL;Acc:Q9FQC7]";"Zm.628.1.A1_at"
"GRMZM2G096247";"1";7858766;7859978;"Glutathione S-transferase 6  [Source:Uniprot/SPTREMBL;Acc:B6T7H0]";"Zm.883.1.A1_at"
"GRMZM2G173372";"1";7991271;7993431;"Uncharacterized protein  [Source:Uniprot/SPTREMBL;Acc:C0HGA2]";"Zm.3049.1.A1_s_at"
"GRMZM2G009014";"1";8510046;8514842;"Putative uncharacterized protein  [Source:Uniprot/SPTREMBL;Acc:B6UAI7]";"Zm.9186.1.A1_at"
"GRMZM2G171324";"1";8617191;8621894;"Uncharacterized protein  [Source:Uniprot/SPTREMBL;Acc:C0HG47]";""
"GRMZM2G170567";"1";9517706;9536311;"";""
"GRMZM2G332548";"1";9749306;9752079;"Xyloglucan galactosyltransferase KATAMARI 1  [Source:Uniprot/SPTREMBL;Acc:B6SS28]";"Zm.15456.1.A1_at"
"GRMZM2G009818";"1";9800492;9804655;"";""
"GRMZM2G339563";"1";10090835;10095173;"Lethal leaf-spot 1  [Source:Uniprot/SPTREMBL;Acc:O04129]";"Zm.13275.1.S1_at"
"GRMZM2G086179";"1";10434486;10435027;"";"Zm.11606.1.S1_at"
"GRMZM2G028505";"1";10536721;10536948;"";""
"GRMZM2G028521";"1";10540341;10544903;"Uncharacterized protein  [Source:Uniprot/SPTREMBL;Acc:B4FMP1]";"Zm.5820.1.A1_at"
"GRMZM2G070087";"1";11209543;11211528;"Uncharacterized protein  [Source:Uniprot/SPTREMBL;Acc:C4JC09]";""
"GRMZM2G472266";"1";12251709;12253267;"Uncharacterized protein  [Source:Uniprot/SPTREMBL;Acc:B4G1T6]";"Zm.2132.1.S1_at"
"GRMZM2G472266";"1";12251709;12253267;"Uncharacterized protein  [Source:Uniprot/SPTREMBL;Acc:B4G1T6]";"Zm.15282.1.A1_at"
"GRMZM2G154211";"1";12350236;12355974;"Uncharacterized protein  [Source:Uniprot/SPTREMBL;Acc:B4FTI7]";"Zm.11651.1.A1_at"
"GRMZM2G154087";"1";12431504;12436183;"Uncharacterized protein  [Source:Uniprot/SPTREMBL;Acc:B4FY78]";"Zm.17200.1.S1_at"
"GRMZM2G165998";"1";12513231;12517880;"Uncharacterized protein  [Source:Uniprot/SPTREMBL;Acc:B4FIQ9]";"Zm.3612.1.A1_at"
"GRMZM2G165972";"1";12518410;12520734;"Uncharacterized protein  [Source:Uniprot/SPTREMBL;Acc:B8A239]";""
"GRMZM2G031718";"1";12948077;12951451;"";""
"GRMZM2G061817";"1";13153992;13161947;"";""
"GRMZM2G103292";"1";13443871;13451636;"";"Zm.11469.2.A1_a_at"
"GRMZM2G556515";"1";13994737;13995667;"";""
"GRMZM2G362946";"1";14462596;14470429;"";""
"GRMZM2G075459";"1";15414068;15414480;"";"Zm.6779.2.S1_a_at"
"GRMZM2G075459";"1";15414068;15414480;"";"Zm.6779.2.S1_s_at"
"GRMZM2G000741";"1";15906110;15908395;"Uncharacterized protein  [Source:Uniprot/SPTREMBL;Acc:C0PMJ6]";""
"GRMZM2G156486";"1";15989647;15996740;"Uncharacterized protein  [Source:Uniprot/SPTREMBL;Acc:B8A2V8]";"Zm.3591.2.A1_a_at"
"GRMZM2G156486";"1";15989647;15996740;"Uncharacterized protein  [Source:Uniprot/SPTREMBL;Acc:B8A2V8]";"Zm.3591.2.A1_at"
"GRMZM2G129674";"1";17461265;17462932;"Uncharacterized protein  [Source:Uniprot/SPTREMBL;Acc:B4FIY3]";"Zm.18682.1.A1_s_at"
"GRMZM2G129674";"1";17461265;17462932;"Uncharacterized protein  [Source:Uniprot/SPTREMBL;Acc:B4FIY3]";"Zm.18682.1.A1_at"
"GRMZM2G018984";"1";17492641;17494645;"Uncharacterized protein  [Source:Uniprot/SPTREMBL;Acc:B4FBE6]";""
"GRMZM2G315317";"1";17518689;17519744;"";""
"AC206951.3_FG016";"1";17518824;17519639;"Uncharacterized protein  [Source:Uniprot/SPTREMBL;Acc:C4JA41]";""
"GRMZM2G410704";"1";17721176;17724401;"";""
"GRMZM2G061806";"1";17782100;17783717;"";""
"GRMZM2G053644";"1";18589765;18593966;"";""
"GRMZM2G117552";"1";18833016;18833645;"";""
"GRMZM2G164539";"1";19633542;19633837;"";""
"GRMZM2G113875";"1";19688796;19690798;"";"Zm.6105.1.S1_at"
"GRMZM2G447551";"1";19788672;19813731;"";""
"GRMZM2G064841";"1";21195874;21220741;"Uncharacterized protein  [Source:Uniprot/SPTREMBL;Acc:B4FCE5]";"Zm.14511.1.S1_at"
"GRMZM2G004422";"1";21468491;21470622;"Uncharacterized protein  [Source:Uniprot/SPTREMBL;Acc:B4FG50]";"Zm.4557.1.S1_at"
"GRMZM2G162535";"1";21567145;21568044;"Uncharacterized protein  [Source:Uniprot/SPTREMBL;Acc:C4J6I1]";""
"GRMZM2G548982";"1";21775047;21776186;"";""
"GRMZM2G006977";"1";22378474;22384347;"Uncharacterized protein  [Source:Uniprot/SPTREMBL;Acc:C0PK25]";"Zm.16733.1.A1_at"
"GRMZM2G355358";"1";22619766;22625204;"";"Zm.5466.1.A1_at"
"GRMZM2G055025";"1";22628423;22632521;"Outer mitochondrial membrane protein porin  [Source:Uniprot/SPTREMBL;Acc:B6SS48]";""
"GRMZM2G015219";"1";22887707;22892411;"Uncharacterized protein  [Source:Uniprot/SPTREMBL;Acc:C0HDX4]";"Zm.5450.1.A1_at"
"GRMZM2G005624";"1";23240104;23243489;"Uncharacterized protein  [Source:Uniprot/SPTREMBL;Acc:B4G1C5]";""
"AC205725.3_FG011";"1";23579925;23580543;"";""
"AC205725.3_FG010";"1";23581657;23585141;"";""
"GRMZM2G153920";"1";23615457;23617360;"Sorbitol transporter; Uncharacterized protein  [Source:Uniprot/SPTREMBL;Acc:B4FQN6]";""
"GRMZM2G139852";"1";24224130;24228067;"Uncharacterized protein  [Source:Uniprot/SPTREMBL;Acc:C0HIK3]";"Zm.18443.1.A1_at"
"GRMZM2G042171";"1";24581897;24587404;"Uncharacterized protein  [Source:Uniprot/SPTREMBL;Acc:B7ZZJ6]";"Zm.10545.1.A1_at"
"GRMZM2G331638";"1";24741558;24743308;"Dopamine beta-monooxygenase  [Source:Uniprot/SPTREMBL;Acc:B6UBB1]";""
"GRMZM2G107727";"1";25388407;25391416;"Uncharacterized protein  [Source:Uniprot/SPTREMBL;Acc:C0PAW1]";"Zm.6549.1.A1_at"
"GRMZM2G163154";"1";27099590;27103458;"Uncharacterized protein  [Source:Uniprot/SPTREMBL;Acc:C0PIM5]";""
"GRMZM2G462885";"1";27099684;27101315;"";"Zm.13759.1.S1_a_at"
"GRMZM2G462885";"1";27099684;27101315;"";"Zm.13759.1.S1_at"
"GRMZM2G462885";"1";27099684;27101315;"";"Zm.13759.1.S1_x_at"
"AC208897.3_FG004";"1";27122677;27128168;"";"Zm.4089.2.S1_at"
"GRMZM5G879116";"1";27172288;27175496;"Uncharacterized protein  [Source:Uniprot/SPTREMBL;Acc:B7ZXZ7]";""
"GRMZM2G164974";"1";27506822;27509057;"3-ketoacyl-CoA synthase  [Source:Uniprot/SPTREMBL;Acc:B4G0N2]";""
"GRMZM2G111324";"1";27626870;27631651;"Uncharacterized protein  [Source:Uniprot/SPTREMBL;Acc:B4F8X5]";"Zm.2478.1.A1_a_at"
"GRMZM2G040121";"1";27799877;27805001;"Uncharacterized protein  [Source:Uniprot/SPTREMBL;Acc:C0P5W8]";"Zm.3938.1.A1_at"
"GRMZM2G126808";"1";29542179;29544587;"Uncharacterized protein  [Source:Uniprot/SPTREMBL;Acc:B4FF66]";"Zm.19312.1.A1_at"
"GRMZM2G364145";"1";30348042;30350545;"Uncharacterized protein  [Source:Uniprot/SPTREMBL;Acc:C4J1B9]";""
"GRMZM2G364178";"1";30348483;30350545;"Uncharacterized protein  [Source:Uniprot/SPTREMBL;Acc:B4FMK2]";"Zm.8395.1.S1_at"
"GRMZM2G012758";"1";30748091;30758101;"Glucan endo-1,3-beta-glucosidase 7; Uncharacterized protein  [Source:Uniprot/SPTREMBL;Acc:B4FYP4]";""
"GRMZM2G311165";"1";30750058;30751154;"Uncharacterized protein  [Source:Uniprot/SPTREMBL;Acc:B4FFV9]";""
"GRMZM2G118497";"1";31059858;31064691;"Uncharacterized protein  [Source:Uniprot/SPTREMBL;Acc:C0HGV8]";"Zm.13994.1.A1_at"
"GRMZM2G118497";"1";31059858;31064691;"Uncharacterized protein  [Source:Uniprot/SPTREMBL;Acc:C0HGV8]";"ZmAffx.1206.1.S1_at"
"GRMZM2G118497";"1";31059858;31064691;"Uncharacterized protein  [Source:Uniprot/SPTREMBL;Acc:C0HGV8]";"ZmAffx.1206.1.S1_s_at"
"GRMZM2G060952";"1";31749601;31752706;"Uncharacterized protein  [Source:Uniprot/SPTREMBL;Acc:B4F9A4]";"Zm.10810.1.S1_at"
"GRMZM2G152390";"1";32002296;32006095;"Uncharacterized protein  [Source:Uniprot/SPTREMBL;Acc:B4FSX0]";""
"GRMZM2G152447";"1";32026510;32029277;"Uncharacterized protein  [Source:Uniprot/SPTREMBL;Acc:B4FM74]";"Zm.19033.1.S1_at"
"GRMZM2G360234";"1";32761019;32762651;"Uncharacterized protein  [Source:Uniprot/SPTREMBL;Acc:B4FLV4]";""
"GRMZM2G147942";"1";32840926;32843863;"Uncharacterized protein  [Source:Uniprot/SPTREMBL;Acc:C0P3U9]";"Zm.2027.1.A1_at"
"GRMZM2G108138";"1";33116139;33123331;"Uncharacterized protein  [Source:Uniprot/SPTREMBL;Acc:B4G0Y2]";"Zm.13680.1.S1_at"
"GRMZM2G165944";"1";33722785;33730720;"";"Zm.3743.1.S1_at"
"GRMZM2G165944";"1";33722785;33730720;"";"Zm.3743.2.A1_a_at"
"GRMZM2G102483";"1";34390692;34405176;"Putative uncharacterized protein  [Source:Uniprot/SPTREMBL;Acc:B6TNQ1]";"Zm.15685.1.A1_at"
"GRMZM2G518714";"1";36218201;36219313;"";""
"GRMZM2G360429";"1";36218225;36218774;"Catalytic/ oxidoreductase, acting on NADH or NADPH  [Source:Uniprot/SPTREMBL;Acc:B6TSM6]";"Zm.8721.1.A1_at"
"GRMZM2G060148";"1";36224583;36227315;"Uncharacterized protein  [Source:Uniprot/SPTREMBL;Acc:B4FQS3]";""
"GRMZM2G481525";"1";38641339;38642387;"";""
"AC208204.3_FG006";"1";38641587;38642063;"17.4 kDa class I heat shock protein 3  [Source:Uniprot/SPTREMBL;Acc:B6TDB5]";""
"GRMZM2G046679";"1";38723648;38725244;"";""
"GRMZM2G046382";"1";38724461;38725514;"";"Zm.16959.2.A1_at"
"GRMZM2G043878";"1";41441065;41442219;"Uncharacterized protein  [Source:Uniprot/SPTREMBL;Acc:B4FUR2]";""
"GRMZM2G509665";"1";41441137;41442093;"";"Zm.148.1.S1_at"
"GRMZM2G044215";"1";41482990;41483600;"";"Zm.730.1.A1_at"
"GRMZM2G054332";"1";43059304;43062422;"ATPase, coupled to transmembrane movement of substances  [Source:Uniprot/SPTREMBL;Acc:B6U174]";""
"GRMZM2G137821";"1";43673574;43674188;"Putative uncharacterized protein  [Source:Uniprot/SPTREMBL;Acc:B6SR48]";"Zm.10103.1.A1_at"
"GRMZM2G137839";"1";43682818;43686019;"APx1-Cytosolic Ascorbate Peroxidase; Ascorbate peroxidase  [Source:Uniprot/SPTREMBL;Acc:B6U9S6]";"Zm.3633.3.S1_x_at"
"GRMZM2G137839";"1";43682818;43686019;"APx1-Cytosolic Ascorbate Peroxidase; Ascorbate peroxidase  [Source:Uniprot/SPTREMBL;Acc:B6U9S6]";"Zm.3633.3.S1_a_at"
"GRMZM2G137839";"1";43682818;43686019;"APx1-Cytosolic Ascorbate Peroxidase; Ascorbate peroxidase  [Source:Uniprot/SPTREMBL;Acc:B6U9S6]";"Zm.3633.2.S1_x_at"
"GRMZM2G319781";"1";44031814;44034240;"";"Zm.18086.1.S1_at"
"GRMZM2G001079";"1";44180951;44184916;"Beta3-glucuronyltransferase  [Source:Uniprot/SPTREMBL;Acc:B6STW3]";""
"GRMZM2G173251";"1";44533349;44534414;"";"Zm.3035.1.S1_at"
"GRMZM2G053669";"1";45118780;45122813;"Asparagine synthetase  [Source:Uniprot/SPTREMBL;Acc:B6ETR5]";"Zm.2073.2.S1_a_at"
"GRMZM2G087186";"1";45517324;45520500;"Pyruvate decarboxylase isozyme 3  [Source:Uniprot/SWISSPROT;Acc:Q05327]";"Zm.3994.1.S1_at"
"GRMZM5G841025";"1";45517676;45517891;"Uncharacterized protein  [Source:Uniprot/SPTREMBL;Acc:C4J7K2]";""
"GRMZM2G007206";"1";45953366;45954678;"Uncharacterized protein  [Source:Uniprot/SPTREMBL;Acc:B4FAS4]";"ZmAffx.261.1.A1_at"
"GRMZM2G032047";"1";46129394;46130844;"Uncharacterized protein  [Source:Uniprot/SPTREMBL;Acc:C0P5Z6]";"Zm.9906.1.A1_at"
"GRMZM2G029543";"1";46139405;46143432;"Malonyl CoA-acyl carrier protein transacylase  [Source:Uniprot/SPTREMBL;Acc:B6TNM0]";"Zm.2208.1.S1_at"
"GRMZM2G144224";"1";46236786;46238037;"";""
"GRMZM5G840653";"1";46683232;46684885;"";""
"GRMZM2G455809";"1";46683464;46684885;"Sex determination protein tasselseed-2  [Source:Uniprot/SWISSPROT;Acc:P50160]";"Zm.386.1.S1_at"
"GRMZM2G026541";"1";46914847;46915410;"";""
"GRMZM2G030036";"1";49283725;49286176;"ZmNAS2 protein  [Source:Uniprot/SPTREMBL;Acc:Q8LT19]";""
"GRMZM2G124785";"1";49317235;49319685;"Nicotianamine synthase 2  [Source:Uniprot/SPTREMBL;Acc:G3FCZ9]";""
"GRMZM2G364735";"1";50435468;50437011;"";"Zm.18503.1.A1_at"
"GRMZM5G878582";"1";50435723;50437009;"Uncharacterized protein  [Source:Uniprot/SPTREMBL;Acc:C4J399]";""
"GRMZM2G329040";"1";50625951;50650898;"Uncharacterized protein  [Source:Uniprot/SPTREMBL;Acc:B8A310]";"Zm.755.1.A1_s_at"
"GRMZM2G703565";"1";50659501;50667491;"";""
"GRMZM2G165919";"1";51531588;51533796;"Galactinol synthase 3; Uncharacterized protein  [Source:Uniprot/SPTREMBL;Acc:B4G0Z8]";"Zm.12202.1.A1_at"
"GRMZM2G138814";"1";52072966;52083007;"";"Zm.13451.1.A1_at"
"GRMZM2G138821";"1";52075702;52076772;"";""
"GRMZM5G890025";"1";52714382;52719710;"";""
"GRMZM2G144997";"1";52759072;52760172;"";""
"GRMZM2G145008";"1";52761807;52766843;"";""
"GRMZM2G020940";"1";53618695;53620586;"Uncharacterized protein  [Source:Uniprot/SPTREMBL;Acc:B4G0K5]";"Zm.886.4.S1_x_at"
"GRMZM2G020940";"1";53618695;53620586;"Uncharacterized protein  [Source:Uniprot/SPTREMBL;Acc:B4G0K5]";"Zm.886.5.S1_a_at"
"GRMZM2G020940";"1";53618695;53620586;"Uncharacterized protein  [Source:Uniprot/SPTREMBL;Acc:B4G0K5]";"Zm.886.2.S1_at"
"GRMZM2G017223";"1";55068176;55069877;"";""
"GRMZM2G056355";"1";55457353;55458756;"";"Zm.7691.1.A1_at"
"GRMZM2G075262";"1";55502658;55506277;"Uncharacterized protein  [Source:Uniprot/SPTREMBL;Acc:C0PJT0]";""
"GRMZM2G049211";"1";56021910;56034144;"";""
"GRMZM2G079171";"1";56127855;56130102;"Uncharacterized protein  [Source:Uniprot/SPTREMBL;Acc:K7VYY7]";"Zm.5026.1.A1_at"
"GRMZM2G079105";"1";56130259;56131639;"Uncharacterized protein  [Source:Uniprot/SPTREMBL;Acc:B4FDA1]";""
"GRMZM2G044038";"1";56566372;56569105;"CBL-interacting serine/threonine-protein kinase 15; Uncharacterized protein  [Source:Uniprot/SPTREMBL;Acc:B6SH63]";"Zm.2239.1.A1_at"
"GRMZM2G552278";"1";59130455;59134639;"";""
"GRMZM2G400352";"1";59307116;59371932;"Putative dnaJ chaperone family protein  [Source:Uniprot/SPTREMBL;Acc:K7V0D7]";""
"GRMZM2G063073";"1";59867117;59868485;"";""
"GRMZM2G378907";"1";60094998;60103977;"Tubby protein  [Source:Uniprot/SPTREMBL;Acc:B6T7S6]";"Zm.8138.1.A1_at"
"GRMZM5G800658";"1";60103146;60103464;"Uncharacterized protein  [Source:Uniprot/SPTREMBL;Acc:C4J3L0]";""
"GRMZM2G038153";"1";61014839;61021281;"Terpene synthase 8  [Source:Uniprot/SPTREMBL;Acc:Q29VN3]";""
"GRMZM5G842103";"1";61031784;61034368;"";""
"GRMZM2G081322";"1";61934248;61944736;"";"Zm.2989.1.S1_at"
"GRMZM2G108493";"1";62471503;62476755;"";""
"GRMZM2G108523";"1";62493047;62493811;"";""
"GRMZM5G822100";"1";62561369;62563878;"Flavonoid 3-monooxygenase  [Source:Uniprot/SPTREMBL;Acc:B6TZ34]";""
"GRMZM5G864088";"1";62561369;62563844;"Uncharacterized protein  [Source:Uniprot/SPTREMBL;Acc:C0P7R0]";""
"GRMZM2G040515";"1";63614860;63617873;"Uncharacterized protein  [Source:Uniprot/SPTREMBL;Acc:C4J0E7]";""
"GRMZM2G040638";"1";63648608;63650100;"Peroxidase 2  [Source:Uniprot/SWISSPROT;Acc:Q9FEQ8]";"Zm.315.1.A1_at"
"GRMZM2G040669";"1";63648609;63650097;"";""
"GRMZM2G004984";"1";63679643;63681218;"";""
"GRMZM2G326248";"1";64018121;64020675;"";""
"GRMZM2G016281";"1";64609447;64611434;"";""
"GRMZM5G815369";"1";65423142;65441749;"Uncharacterized protein  [Source:Uniprot/SPTREMBL;Acc:C0P9R7]";""
"GRMZM5G815584";"1";65439151;65439682;"";""
"GRMZM2G121990";"1";65495779;65496452;"";""
"GRMZM2G350312";"1";65662828;65666055;"BHLH transcription factor; Uncharacterized protein  [Source:Uniprot/SPTREMBL;Acc:B8A2P8]";""
"GRMZM2G354532";"1";67110820;67112854;"";""
"GRMZM2G125314";"1";67134761;67136668;"LOL3  [Source:Uniprot/SPTREMBL;Acc:B6SUK0]";"Zm.13610.1.A1_at"
"GRMZM2G406264";"1";67446471;67451148;"";""
"GRMZM2G412430";"1";67856797;67858961;"Uncharacterized protein  [Source:Uniprot/SPTREMBL;Acc:B4FTM7]";"Zm.19286.1.S1_at"
"GRMZM2G048324";"1";70432377;70436980;"Uncharacterized protein  [Source:Uniprot/SPTREMBL;Acc:B4FLB0]";"Zm.411.1.A1_at"
"GRMZM5G828488";"1";70571848;70573126;"Ids4-like protein  [Source:Uniprot/SPTREMBL;Acc:B6TC58]";"Zm.18395.1.S1_at"
"GRMZM2G071688";"1";70582468;70585521;"Uncharacterized protein  [Source:Uniprot/SPTREMBL;Acc:B4FFW8]";""
"GRMZM2G110067";"1";71030279;71032027;"";""
"GRMZM2G484680";"1";71140183;71141122;"";""
"GRMZM2G003576";"1";72147927;72150940;"";""
"GRMZM2G060483";"1";72360101;72361452;"";""
"GRMZM2G060544";"1";72360144;72361438;"Putative uncharacterized protein  [Source:Uniprot/SPTREMBL;Acc:B6SPU9]";"Zm.12212.1.A1_at"
"GRMZM2G125241";"1";73974267;73976401;"Glucan endo-1,3-beta-glucosidase 4; Uncharacterized protein  [Source:Uniprot/SPTREMBL;Acc:B6TIP4]";"Zm.3536.1.A1_at"
"GRMZM2G135913";"1";74237872;74239870;"Uncharacterized protein  [Source:Uniprot/SPTREMBL;Acc:C0HE65]";""
"GRMZM2G036629";"1";74271511;74272239;"Metallothionein-like protein 1  [Source:Uniprot/SPTREMBL;Acc:B6TQN8]";"Zm.5754.1.A1_at"
"GRMZM2G019639";"1";74422298;74423912;"";""
"GRMZM2G019562";"1";74422861;74425248;"";"Zm.13475.1.A1_at"
"GRMZM2G331578";"1";75688550;75697667;"";""
"GRMZM2G074091";"1";76617591;76623871;"";""
"GRMZM2G074138";"1";76617591;76623828;"Sigma factor sigB regulation protein rsbQ; Uncharacterized protein  [Source:Uniprot/SPTREMBL;Acc:B4FHV3]";"Zm.798.2.S1_at"
"GRMZM2G074138";"1";76617591;76623828;"Sigma factor sigB regulation protein rsbQ; Uncharacterized protein  [Source:Uniprot/SPTREMBL;Acc:B4FHV3]";"Zm.798.1.S1_a_at"
"GRMZM2G077316";"1";76740125;76741716;"Allene oxide cyclase; Uncharacterized protein  [Source:Uniprot/SPTREMBL;Acc:Q6RW09]";"Zm.6423.1.S1_at"
"GRMZM5G883448";"1";76847781;76848811;"";""
"GRMZM2G084063";"1";76847781;76850509;"Uncharacterized protein  [Source:Uniprot/SPTREMBL;Acc:B6SIA6]";"Zm.7066.1.S1_at"
"GRMZM2G053946";"1";77805748;77809482;"Uncharacterized protein  [Source:Uniprot/SPTREMBL;Acc:B4FJ90]";"Zm.4463.1.A1_at"
"GRMZM5G888848";"1";79443140;79447698;"Uncharacterized protein  [Source:Uniprot/SPTREMBL;Acc:B4FKC7]";""
"GRMZM2G539790";"1";80334460;80338612;"";""
"GRMZM2G066441";"1";81219487;81222936;"Uncharacterized protein  [Source:Uniprot/SPTREMBL;Acc:C0PCX4]";""
"GRMZM2G025190";"1";81450790;81452151;"Glutathione S-transferase GSTU6  [Source:Uniprot/SPTREMBL;Acc:B6T033]";"Zm.13591.1.S1_at"
"GRMZM2G025107";"1";81451017;81452830;"";""
"GRMZM2G178079";"1";81588783;81594131;"Glutathione S-transferase GSTU6  [Source:Uniprot/SPTREMBL;Acc:B6UAW8]";"Zm.562.1.A1_at"
"GRMZM2G066369";"1";81649181;81650653;"Glutathione S-transferase GST 38  [Source:Uniprot/SPTREMBL;Acc:Q9FQA1]";"Zm.563.1.A1_at"
"GRMZM2G125304";"1";82498393;82505931;"Uncharacterized protein  [Source:Uniprot/SPTREMBL;Acc:C4IY64]";""
"GRMZM2G064466";"1";82921613;82926989;"Bell-like homeodomain protein 3  [Source:Uniprot/SPTREMBL;Acc:B6SWE5]";""
"GRMZM2G396483";"1";84072323;84077732;"Putative uncharacterized protein  [Source:Uniprot/SPTREMBL;Acc:B6T334]";"Zm.3138.1.A1_at"
"GRMZM2G396483";"1";84072323;84077732;"Putative uncharacterized protein  [Source:Uniprot/SPTREMBL;Acc:B6T334]";"Zm.3138.1.A1_a_at"
"GRMZM2G040743";"1";84303766;84309376;"Putative uncharacterized protein  [Source:Uniprot/SPTREMBL;Acc:B6TTC5]";"ZmAffx.1111.1.A1_at"
"GRMZM2G373607";"1";84753584;84756063;"";""
"GRMZM2G026147";"1";85027909;85029809;"Expansin-like 3; Uncharacterized protein  [Source:Uniprot/SPTREMBL;Acc:B4FL59]";"Zm.8866.1.A1_at"
"GRMZM2G047187";"1";85839688;85844369;"Uncharacterized protein  [Source:Uniprot/SPTREMBL;Acc:B4F9E5]";"ZmAffx.667.1.A1_at"
"GRMZM2G071157";"1";88020849;88023392;"Pollen-specific kinase partner protein; Uncharacterized protein  [Source:Uniprot/SPTREMBL;Acc:B4F9P8]";""
"GRMZM2G048181";"1";88169146;88171113;"";"Zm.9535.1.A1_x_at"
"GRMZM2G048181";"1";88169146;88171113;"";"Zm.9535.1.A1_at"
"GRMZM2G053720";"1";88349118;88351781;"Proline oxidase  [Source:Uniprot/SPTREMBL;Acc:B6SSZ0]";"Zm.15348.1.A1_x_at"
"GRMZM5G811968";"1";88349844;88350791;"Uncharacterized protein  [Source:Uniprot/SPTREMBL;Acc:C4J6H4]";""
"GRMZM2G037255";"1";88857917;88858768;"Uncharacterized protein  [Source:Uniprot/SPTREMBL;Acc:C0HGE1]";"Zm.2541.1.A1_at"
"GRMZM2G013275";"1";90797779;90802407;"Uncharacterized protein  [Source:Uniprot/SPTREMBL;Acc:B4FZT7]";""
"GRMZM2G342246";"1";91511981;91513768;"Beta-expansin 7  [Source:Uniprot/SPTREMBL;Acc:Q94KS7]";"Zm.9566.1.S1_at"
"GRMZM2G176595";"1";91884842;91886219;"Beta-expansin 1a; Beta-expansin 6; Uncharacterized protein  [Source:Uniprot/SPTREMBL;Acc:Q94KS8]";"Zm.674.1.S1_at"
"GRMZM5G824123";"1";95494276;95496070;"Uncharacterized protein  [Source:Uniprot/SPTREMBL;Acc:C0PLL4]";""
"GRMZM5G887922";"1";95494281;95496228;"Retrotransposon protein  [Source:Uniprot/SPTREMBL;Acc:B6SJU9]";"Zm.17499.1.A1_at"
"GRMZM2G050961";"1";96123217;96125688;"Uncharacterized protein  [Source:Uniprot/SPTREMBL;Acc:B4FBN1]";"Zm.2393.1.A1_at"
"GRMZM2G361855";"1";99049015;99052948;"";""
"GRMZM2G068917";"1";102253327;102257123;"Dihydroflavonol-4-reductase; Uncharacterized protein  [Source:Uniprot/SPTREMBL;Acc:B4F9C1]";"Zm.19323.1.A1_at"
"GRMZM2G437683";"1";102900080;102903089;"";""
"GRMZM2G057882";"1";103206570;103208817;"Uncharacterized protein  [Source:Uniprot/SPTREMBL;Acc:K7VYY7]";"Zm.5026.1.A1_at"
"GRMZM2G057888";"1";103208974;103210353;"Uncharacterized protein  [Source:Uniprot/SPTREMBL;Acc:B4FDA1]";""
"GRMZM2G057466";"1";103624693;103630846;"";"Zm.4542.1.A1_at"
"GRMZM2G344279";"1";104283794;104287013;"";""
"GRMZM2G436299";"1";104617335;104621459;"";""
"GRMZM2G086873";"1";106128989;106132272;"";"ZmAffx.525.1.A1_at"
"GRMZM2G394410";"1";106163523;106167401;"Uncharacterized protein  [Source:Uniprot/SPTREMBL;Acc:B4FFV1]";"Zm.9502.1.A1_at"
"GRMZM2G088765";"1";110499018;110501408;"Peroxidase 54  [Source:Uniprot/SPTREMBL;Acc:B6T7B1]";"Zm.3573.1.A1_at"
"GRMZM5G811593";"1";112645938;112648375;"Peptide transporter PTR2  [Source:Uniprot/SPTREMBL;Acc:B6U0T7]";""
"GRMZM5G855776";"1";117709410;117712305;"";"Zm.5025.1.A1_at"
"GRMZM2G163751";"1";119557076;119561247;"ARO1-like protein 4  [Source:Uniprot/SPTREMBL;Acc:B7FF21]";""
"GRMZM2G063024";"1";121806435;121808447;"Senescence-associated protein 15  [Source:Uniprot/SPTREMBL;Acc:B6UF74]";""
"GRMZM2G167394";"1";125614600;125618404;"";""
"GRMZM2G073649";"1";126730491;126732459;"";""
"GRMZM2G371462";"1";137141559;137141923;"";""
"GRMZM2G080530";"1";139470289;139474062;"Protein binding protein; Uncharacterized protein  [Source:Uniprot/SPTREMBL;Acc:B4F9F2]";"Zm.9199.1.A1_at"
"GRMZM2G333629";"1";139926781;139928357;"";""
"GRMZM2G162158";"1";140927753;140929602;"Leucoanthocyanidin dioxygenase; Uncharacterized protein  [Source:Uniprot/SPTREMBL;Acc:B6U9L0]";""
"GRMZM5G828630";"1";141745664;141747718;"";""
"GRMZM2G703753";"1";141749644;141750849;"";"Zm.2321.1.A1_at"
"GRMZM2G703753";"1";141749644;141750849;"";"Zm.2321.4.A1_a_at"
"GRMZM2G322658";"1";142648099;142650621;"";""
"GRMZM2G321750";"1";153114581;153117656;"";""
"GRMZM2G016722";"1";153358618;153359493;"";""
"GRMZM2G179325";"1";155690714;155694188;"";""
"GRMZM2G315848";"1";157080377;157084090;"Nucleotide pyrophosphatase/phosphodiesterase  [Source:Uniprot/SPTREMBL;Acc:B6U857]";""
"GRMZM2G131907";"1";164655682;164658524;"Uncharacterized protein  [Source:Uniprot/SPTREMBL;Acc:B4FS03]";"Zm.14308.1.A1_at"
"GRMZM2G034174";"1";164974147;164977022;"Uncharacterized protein  [Source:Uniprot/SPTREMBL;Acc:B4FIQ8]";"Zm.8581.1.A1_at"
"GRMZM2G428216";"1";165420890;165421476;"Putative uncharacterized protein  [Source:Uniprot/SPTREMBL;Acc:B6TH41]";"Zm.1443.1.A1_at"
"GRMZM2G498835";"1";167927641;167928082;"";"Zm.11530.2.A1_at"
"GRMZM5G893828";"1";170323257;170324395;"Uncharacterized protein  [Source:Uniprot/SPTREMBL;Acc:C4J6S8]";""
"GRMZM2G079957";"1";170553927;170555938;"Uncharacterized protein  [Source:Uniprot/SPTREMBL;Acc:C0HHI7]";"Zm.12007.1.A1_at"
"GRMZM2G047835";"1";174235538;174238791;"Uncharacterized protein  [Source:Uniprot/SPTREMBL;Acc:C0HFB6]";""
"GRMZM2G047875";"1";174243712;174248511;"";""
"GRMZM2G118675";"1";174294825;174295764;"";"Zm.2795.1.S1_at"
"GRMZM2G088375";"1";174319588;174326026;"";"Zm.2773.1.A1_at"
"GRMZM5G883792";"1";174324614;174325708;"Uncharacterized protein  [Source:Uniprot/SPTREMBL;Acc:C0PMH5]";""
"AC203989.4_FG001";"1";176784750;176786229;"Cupin, RmlC-type  [Source:Uniprot/SPTREMBL;Acc:B6TB90]";"Zm.10097.1.A1_at"
"GRMZM2G073764";"1";178315458;178316775;"Uncharacterized protein  [Source:Uniprot/SPTREMBL;Acc:B4G0M9]";"Zm.7835.1.A1_at"
"GRMZM2G068525";"1";178443657;178445714;"Uncharacterized protein  [Source:Uniprot/SPTREMBL;Acc:B4FKH9]";""
"GRMZM2G068604";"1";178455867;178460697;"Uncharacterized protein  [Source:Uniprot/SPTREMBL;Acc:C0P7S1]";""
"GRMZM2G067028";"1";179668752;179670667;"Uncharacterized protein  [Source:Uniprot/SPTREMBL;Acc:B4FSB8]";"Zm.5902.1.A1_at"
"GRMZM2G392791";"1";180015529;180017868;"Epoxide hydrolase 2; Uncharacterized protein  [Source:Uniprot/SPTREMBL;Acc:B6SUW2]";"ZmAffx.450.1.A1_at"
"GRMZM5G893912";"1";180635459;180637364;"Uncharacterized protein  [Source:Uniprot/SPTREMBL;Acc:C0PHF6]";""
"GRMZM2G310947";"1";180651611;180653986;"Cell Division Protein AAA ATPase family  [Source:Uniprot/SPTREMBL;Acc:B6SSL1]";""
"GRMZM2G151236";"1";180854373;180864776;"Uncharacterized protein  [Source:Uniprot/SPTREMBL;Acc:C4JB29]";"Zm.16814.1.A1_at"
"GRMZM2G357455";"1";181268830;181271952;"";""
"GRMZM2G037265";"1";183584834;183588867;"Uncharacterized protein  [Source:Uniprot/SPTREMBL;Acc:B8A2Z1]";"Zm.19172.1.A1_at"
"GRMZM2G037615";"1";183590741;183591641;"";""
"GRMZM2G050177";"1";183697224;183704114;"Alkaline alpha-galactosidase  [Source:Uniprot/SPTREMBL;Acc:Q3ZPN0]";"Zm.19172.1.A1_at"
"GRMZM2G113726";"1";183832172;183835855;"Uncharacterized protein  [Source:Uniprot/SPTREMBL;Acc:C4J075]";"Zm.4034.1.A1_at"
"GRMZM2G414241";"1";183832241;183833078;"";""
"GRMZM2G024668";"1";184272689;184277348;"Uncharacterized protein  [Source:Uniprot/SPTREMBL;Acc:C4J3K8]";"Zm.16525.3.A1_x_at"
"GRMZM2G024668";"1";184272689;184277348;"Uncharacterized protein  [Source:Uniprot/SPTREMBL;Acc:C4J3K8]";"Zm.16525.2.S1_a_at"
"GRMZM2G096633";"1";184537758;184542201;"";""
"AC187262.4_FG007";"1";184732930;184733551;"Induced stolen tip protein TUB8; Uncharacterized protein  [Source:Uniprot/SPTREMBL;Acc:B4FMB6]";""
"GRMZM2G129058";"1";185589803;185592252;"";""
"GRMZM2G061791";"1";187029276;187032569;"";""
"GRMZM2G059129";"1";187125120;187128858;"";""
"GRMZM2G132763";"1";187621125;187624571;"";""
"GRMZM2G132704";"1";187668762;187674033;"Uncharacterized protein  [Source:Uniprot/SPTREMBL;Acc:C0P4Z8]";"Zm.2972.1.A1_at"
"GRMZM2G141320";"1";187701028;187703822;"Uncharacterized protein  [Source:Uniprot/SPTREMBL;Acc:C0PKE5]";""
"GRMZM2G163771";"1";187877401;187878083;"";""
"GRMZM2G121312";"1";187917181;187919029;"Uncharacterized protein  [Source:Uniprot/SPTREMBL;Acc:B4G1D7]";""
"AC234203.1_FG004";"1";188116698;188123026;"";"ZmAffx.1209.1.S1_at"
"GRMZM2G055992";"1";189115281;189119356;"Putative uncharacterized protein  [Source:Uniprot/SPTREMBL;Acc:B6SLY0]";"Zm.7595.1.A1_at"
"GRMZM2G517314";"1";189119721;189120109;"";""
"GRMZM2G088627";"1";189179282;189183859;"Aminoacylase-1  [Source:Uniprot/SPTREMBL;Acc:B6T4W6]";""
"GRMZM2G083128";"1";189721649;189722834;"";""
"GRMZM2G127941";"1";190459854;190466940;"";""
"GRMZM2G449123";"1";190786178;190795642;"Uncharacterized protein  [Source:Uniprot/SPTREMBL;Acc:B4F8A6]";"Zm.19026.1.A1_at"
"GRMZM2G006293";"1";191296963;191298218;"40S ribosomal protein S27a  [Source:Uniprot/SPTREMBL;Acc:B6TSG5]";""
"GRMZM5G896294";"1";191891265;191892243;"";"Zm.7476.1.A1_at"
"GRMZM2G129920";"1";191932043;191945788;"";"Zm.3923.1.A1_at"
"GRMZM2G124417";"1";193552662;193555243;"Proteasome subunit beta type  [Source:Uniprot/SPTREMBL;Acc:B6SMN8]";""
"GRMZM2G114739";"1";193898445;193902203;"Sulfite oxidase  [Source:Uniprot/SPTREMBL;Acc:C5HG86]";"Zm.13825.1.S1_at"
"GRMZM2G114841";"1";193906297;193910801;"";"Zm.12538.1.A1_at"
"GRMZM2G171111";"1";194243571;194252745;"Uncharacterized protein  [Source:Uniprot/SPTREMBL;Acc:B4FDZ6]";"Zm.12520.1.S1_at"
"GRMZM2G136453";"1";195364024;195371310;"Uncharacterized protein  [Source:Uniprot/SPTREMBL;Acc:B4FA21]";"Zm.5570.1.A1_at"
"GRMZM2G043198";"1";195433120;195449499;"Pyruvate dehydrogenase E1 beta subunit isoform 1; Uncharacterized protein  [Source:Uniprot/SPTREMBL;Acc:Q9ZQY3]";"Zm.433.1.A1_at"
"GRMZM2G041797";"1";195919102;195923409;"";"Zm.5064.2.A1_at"
"GRMZM2G048129";"1";196085035;196086934;"MtN19-like protein  [Source:Uniprot/SPTREMBL;Acc:B6SZN0]";"Zm.3396.1.S1_at"
"GRMZM2G153945";"1";196283540;196287954;"Uncharacterized protein  [Source:Uniprot/SPTREMBL;Acc:C0PKH0]";""
"GRMZM2G017110";"1";198263544;198267076;"Glutamate decarboxylase; Uncharacterized protein  [Source:Uniprot/SPTREMBL;Acc:B6TT27]";"Zm.3849.1.S1_at"
"GRMZM2G076723";"1";198771866;198776347;"";""
"GRMZM2G349749";"1";200194205;200196248;"Uncharacterized protein  [Source:Uniprot/SPTREMBL;Acc:B4FRJ2]";"Zm.1601.1.S1_at"
"GRMZM5G865811";"1";200282365;200284945;"";""
"GRMZM5G814389";"1";200301409;200304562;"Patatin class 1  [Source:Uniprot/SPTREMBL;Acc:B6TD55]";""
"GRMZM5G863581";"1";200306395;200307295;"";""
"GRMZM2G457309";"1";200504391;200505200;"Mucin-2; Uncharacterized protein  [Source:Uniprot/SPTREMBL;Acc:B6SR31]";""
"GRMZM5G829831";"1";200718342;200730230;"Uncharacterized protein  [Source:Uniprot/SPTREMBL;Acc:B8A192]";"Zm.8555.1.A1_at"
"GRMZM5G829831";"1";200718342;200730230;"Uncharacterized protein  [Source:Uniprot/SPTREMBL;Acc:B8A192]";"Zm.16240.1.A1_s_at"
"GRMZM2G112377";"1";202585823;202587997;"Inorganic phosphate transporter 3  [Source:Uniprot/SPTREMBL;Acc:Q49B44]";"Zm.1921.1.S1_at"
"GRMZM5G847449";"1";202585823;202587115;"";""
"GRMZM2G106980";"1";203686906;203693519;"Uncharacterized protein  [Source:Uniprot/SPTREMBL;Acc:B8A121]";"Zm.265.1.A1_at"
"AC234528.1_FG001";"1";204265288;204279896;"";""
"GRMZM2G167548";"1";204799202;204802905;"Multiple myeloma tumor-associated protein 2; Uncharacterized protein  [Source:Uniprot/SPTREMBL;Acc:B6TFM2]";"Zm.5023.1.A1_at"
"GRMZM2G319345";"1";205236464;205238793;"";""
"GRMZM2G576460";"1";205466838;205467444;"";""
"GRMZM2G084583";"1";206902673;206903955;"Myb-related protein Zm38  [Source:Uniprot/SWISSPROT;Acc:P20025]";""
"GRMZM2G089528";"1";207318413;207320890;"Flavonoid 3-monooxygenase; Uncharacterized protein  [Source:Uniprot/SPTREMBL;Acc:B4FQ24]";""
"GRMZM2G083364";"1";207559698;207560274;"";"ZmAffx.1092.1.S1_s_at"
"GRMZM2G452039";"1";207676738;207678638;"";""
"GRMZM2G101268";"1";208340474;208341412;"";""
"GRMZM2G401147";"1";208340741;208341797;"Histone H2B  [Source:Uniprot/SPTREMBL;Acc:B6SJZ5]";""
"GRMZM2G448185";"1";208868050;208873974;"";""
"GRMZM2G059465";"1";209166429;209167941;"Uncharacterized protein  [Source:Uniprot/SPTREMBL;Acc:B8A095]";"Zm.18054.1.A1_at"
"GRMZM2G059465";"1";209166429;209167941;"Uncharacterized protein  [Source:Uniprot/SPTREMBL;Acc:B8A095]";"Zm.18054.1.A1_a_at"
"GRMZM2G059502";"1";209172677;209174536;"Chaperone protein dnaJ; Uncharacterized protein  [Source:Uniprot/SPTREMBL;Acc:B4FBY1]";"Zm.19025.1.S1_at"
"GRMZM2G460861";"1";209227595;209228606;"SAUR33-auxin-responsive SAUR family member  [Source:Uniprot/SPTREMBL;Acc:B6T035]";"Zm.8331.1.A1_at"
"GRMZM2G400126";"1";209273806;209278063;"";""
"GRMZM2G073814";"1";210510121;210514607;"Uncharacterized protein  [Source:Uniprot/SPTREMBL;Acc:B4FWI4]";"Zm.1146.1.S1_at"
"GRMZM2G055193";"1";210964078;210966621;"Putative uncharacterized protein  [Source:Uniprot/SPTREMBL;Acc:B6TIQ1]";""
"GRMZM2G131205";"1";211567137;211573211;"Uncharacterized protein  [Source:Uniprot/SPTREMBL;Acc:B4FTL3]";"Zm.2550.1.S1_at"
"GRMZM2G429940";"1";211584368;211586209;"CBL-interacting serine/threonine-protein kinase 15  [Source:Uniprot/SPTREMBL;Acc:B6TX22]";""
"GRMZM2G160879";"1";212356170;212356832;"";""
"GRMZM2G161245";"1";213144280;213146991;"Malate dehydrogenase  [Source:Uniprot/SPTREMBL;Acc:B4FG53]";"Zm.2061.1.A1_at"
"GRMZM2G108600";"1";213198826;213204911;"Uncharacterized protein  [Source:Uniprot/SPTREMBL;Acc:B4FIQ5]";"Zm.5588.1.A1_at"
"GRMZM2G153184";"1";213699824;213701540;"Chlorophyll a-b binding protein 4; Uncharacterized protein  [Source:Uniprot/SPTREMBL;Acc:B4FV94]";"Zm.3895.2.A1_at"
"GRMZM2G160560";"1";214158450;214163990;"Transmembrane protein PFT27; Uncharacterized protein  [Source:Uniprot/SPTREMBL;Acc:B6TV17]";""
"GRMZM2G089631";"1";214530556;214536331;"";""
"AC192263.2_FG003";"1";214573312;214576450;"";""
"GRMZM2G373195";"1";214699035;214700954;"";"Zm.15194.1.A1_at"
"GRMZM2G373124";"1";214699084;214701360;"Cytokinin-O-glucosyltransferase 2; Uncharacterized protein  [Source:Uniprot/SPTREMBL;Acc:B6SQA3]";""
"GRMZM2G095931";"1";215494635;215499049;"";""
"GRMZM2G467848";"1";216724558;216727482;"";""
"GRMZM2G440313";"1";217230609;217234929;"Uncharacterized protein  [Source:Uniprot/SPTREMBL;Acc:B6TRI4]";""
"GRMZM5G844703";"1";217503175;217504727;"Uncharacterized protein  [Source:Uniprot/SPTREMBL;Acc:B4FNF0]";""
"GRMZM2G152408";"1";218248163;218253368;"Uncharacterized protein  [Source:Uniprot/SPTREMBL;Acc:B4FWB2]";""
"GRMZM2G008226";"1";218618199;218623790;"";""
"GRMZM2G003304";"1";218768608;218773418;"Uncharacterized protein  [Source:Uniprot/SPTREMBL;Acc:B7ZYZ9]";"Zm.2734.2.S1_at"
"GRMZM2G355233";"1";220416771;220425317;"";""
"GRMZM2G179063";"1";221239185;221240892;"Uncharacterized protein  [Source:Uniprot/SPTREMBL;Acc:C0P7U4]";""
"GRMZM2G113742";"1";221627183;221637379;"Myb family transcription factor-related protein; Uncharacterized protein  [Source:Uniprot/SPTREMBL;Acc:B4FPL5]";""
"GRMZM2G450163";"1";221791929;221796752;"Uncharacterized protein  [Source:Uniprot/SPTREMBL;Acc:B7ZYR6]";"Zm.1592.1.A1_at"
"GRMZM2G123896";"1";222643514;222645307;"Uncharacterized protein  [Source:Uniprot/SPTREMBL;Acc:B4FQ41]";"Zm.14415.1.A1_a_at"
"GRMZM2G024145";"1";222771890;222776383;"Serine incorporator 3; Uncharacterized protein  [Source:Uniprot/SPTREMBL;Acc:B4FAN1]";"Zm.7131.1.A1_at"
"GRMZM2G073399";"1";223088913;223099932;"Uncharacterized protein  [Source:Uniprot/SPTREMBL;Acc:B4FBG9]";"Zm.4237.1.A1_at"
"GRMZM2G163943";"1";223604002;223604546;"";""
"GRMZM2G032222";"1";223745977;223752961;"Uncharacterized protein  [Source:Uniprot/SPTREMBL;Acc:C0HG71]";""
"GRMZM2G181231";"1";223828092;223830114;"Protein kinase domain containing protein  [Source:Uniprot/SPTREMBL;Acc:B6UGS9]";"Zm.11819.1.A1_at"
"GRMZM5G895278";"1";223828092;223830082;"Uncharacterized protein  [Source:Uniprot/SPTREMBL;Acc:C0PIS7]";""
"GRMZM2G176209";"1";223906865;223910808;"Aquaporin NIP3-1  [Source:Uniprot/SWISSPROT;Acc:Q9ATN1]";"Zm.602.1.A1_a_at"
"GRMZM2G414727";"1";224437176;224438294;"SAUR56-auxin-responsive SAUR family member  [Source:Uniprot/SPTREMBL;Acc:B6TM17]";"Zm.19299.1.A1_at"
"GRMZM5G890274";"1";224437181;224438288;"Uncharacterized protein  [Source:Uniprot/SPTREMBL;Acc:C0PLA3]";""
"GRMZM2G082484";"1";224508802;224512075;"Uncharacterized protein  [Source:Uniprot/SPTREMBL;Acc:C0HHR4]";"Zm.16513.9.A1_a_at"
"GRMZM2G056431";"1";225559003;225561307;"Putative uncharacterized protein  [Source:Uniprot/SPTREMBL;Acc:B6T7W2]";"Zm.9472.1.A1_at"
"GRMZM2G129266";"1";225937241;225939365;"10-deacetylbaccatin III 10-O-acetyltransferase  [Source:Uniprot/SPTREMBL;Acc:B6UF78]";""
"GRMZM5G882228";"1";226230699;226233949;"Membrane steroid-binding protein 1  [Source:Uniprot/SPTREMBL;Acc:B6TM12]";"Zm.14411.1.A1_a_at"
"GRMZM5G856734";"1";226234666;226237371;"Membrane steroid-binding protein 1  [Source:Uniprot/SPTREMBL;Acc:B6TJC7]";"Zm.8884.1.A1_at"
"GRMZM2G013311";"1";226449729;226451949;"";"Zm.3071.1.A1_at"
"GRMZM5G822098";"1";226702512;226706888;"Uncharacterized protein  [Source:Uniprot/SPTREMBL;Acc:B4FMH7]";"Zm.15395.1.A1_at"
"GRMZM2G009601";"1";227015310;227018750;"Uncharacterized protein  [Source:Uniprot/SPTREMBL;Acc:B4FGB6]";""
"GRMZM2G152123";"1";227067814;227068565;"";""
"GRMZM2G449133";"1";227301675;227303557;"Uncharacterized protein  [Source:Uniprot/SPTREMBL;Acc:C0PI43]";"Zm.17667.1.A1_at"
"GRMZM2G095126";"1";228378444;228381659;"Uncharacterized protein  [Source:Uniprot/SPTREMBL;Acc:B4F9X0]";"Zm.1216.1.A1_at"
"GRMZM2G103929";"1";228476365;228479134;"Uncharacterized protein  [Source:Uniprot/SPTREMBL;Acc:C0P6S2]";""
"GRMZM2G093951";"1";228726212;228727736;"Uncharacterized protein  [Source:Uniprot/SPTREMBL;Acc:C0PDX3]";""
"GRMZM2G043441";"1";229033287;229037163;"Putative uncharacterized protein  [Source:Uniprot/SPTREMBL;Acc:B6SVS3]";"Zm.18208.1.A1_s_at"
"GRMZM2G043441";"1";229033287;229037163;"Putative uncharacterized protein  [Source:Uniprot/SPTREMBL;Acc:B6SVS3]";"Zm.18208.1.A1_at"
"GRMZM2G043441";"1";229033287;229037163;"Putative uncharacterized protein  [Source:Uniprot/SPTREMBL;Acc:B6SVS3]";"Zm.5424.1.S1_at"
"GRMZM2G079428";"1";229910587;229926888;"";""
"GRMZM2G085974";"1";231217881;231219165;"Uncharacterized protein  [Source:Uniprot/SPTREMBL;Acc:C0PB98]";""
"GRMZM2G143883";"1";232462370;232467510;"Uncharacterized protein  [Source:Uniprot/SPTREMBL;Acc:C0HFU4]";"Zm.4667.1.A1_at"
"GRMZM2G150179";"1";232588727;232592939;"";""
"GRMZM2G351248";"1";234448280;234454885;"";""
"GRMZM2G450773";"1";234715605;234717400;"";"ZmAffx.1092.1.A1_at"
"GRMZM2G450762";"1";234715688;234717186;"";"ZmAffx.1463.1.S1_at"
"GRMZM2G450762";"1";234715688;234717186;"";"ZmAffx.1092.1.S1_s_at"
"GRMZM2G013131";"1";234755940;234756639;"";""
"GRMZM2G490997";"1";234757028;234757653;"";"ZmAffx.1478.1.S1_at"
"GRMZM2G144782";"1";235547071;235550744;"RING finger and CHY zinc finger domain-containing protein 1; Uncharacterized protein  [Source:Uniprot/SPTREMBL;Acc:B4FDC6]";"Zm.9021.1.S1_at"
"GRMZM5G891371";"1";235634344;235636614;"Uncharacterized protein  [Source:Uniprot/SPTREMBL;Acc:B8A273]";""
"GRMZM2G029518";"1";235922400;235923520;"Fibroin heavy chain; Uncharacterized protein  [Source:Uniprot/SPTREMBL;Acc:B6UE61]";"Zm.17547.1.S1_at"
"GRMZM5G880628";"1";236152650;236153212;"Uncharacterized protein  [Source:Uniprot/SPTREMBL;Acc:C4J2K9]";""
"GRMZM2G148908";"1";236631325;236637194;"Uncharacterized protein  [Source:Uniprot/SPTREMBL;Acc:B4FM10]";"Zm.8025.1.S1_a_at"
"GRMZM2G154090";"1";236840157;236842176;"Inorganic phosphate transporter 1; Uncharacterized protein  [Source:Uniprot/SPTREMBL;Acc:Q49B46]";""
"GRMZM2G115985";"1";238007873;238010586;"";""
"GRMZM2G038898";"1";238522629;238525355;"Uncharacterized protein  [Source:Uniprot/SPTREMBL;Acc:C0PC24]";"Zm.19208.1.A1_at"
"GRMZM5G804988";"1";238523386;238524889;"Uncharacterized protein  [Source:Uniprot/SPTREMBL;Acc:C4IZ06]";""
"GRMZM2G164715";"1";239356157;239357801;"Uncharacterized protein  [Source:Uniprot/SPTREMBL;Acc:B4G268]";""
"GRMZM2G011505";"1";239478166;239480116;"";""
"GRMZM2G108410";"1";239494447;239496205;"";""
"GRMZM5G813143";"1";239567104;239594810;"Uncharacterized protein  [Source:Uniprot/SPTREMBL;Acc:B4FHA1]";""
"GRMZM2G010871";"1";239674470;239678097;"Uncharacterized protein  [Source:Uniprot/SPTREMBL;Acc:B4FWC8]";""
"GRMZM2G057093";"1";240815648;240816781;"";""
"GRMZM2G040326";"1";241021500;241027106;"";"Zm.5233.1.A1_at"
"GRMZM2G071268";"1";241056524;241060576;"";""
"GRMZM2G042525";"1";241361234;241365021;"";""
"GRMZM2G042506";"1";241385089;241389177;"";""
"GRMZM2G019411";"1";242490543;242493013;"Pectinesterase-1; Uncharacterized protein  [Source:Uniprot/SPTREMBL;Acc:B6TZE6]";""
"GRMZM5G850553";"1";242768281;242768947;"";""
"GRMZM2G043768";"1";243203553;243204444;"";""
"GRMZM2G083156";"1";245035685;245037140;"";""
"GRMZM2G011269";"1";246522903;246527409;"Mpv17 / PMP22 family protein  [Source:Uniprot/SPTREMBL;Acc:B6U032]";"Zm.6522.2.A1_a_at"
"GRMZM2G011912";"1";246543908;246549317;"Uncharacterized protein  [Source:Uniprot/SPTREMBL;Acc:B6SWU4]";"Zm.10422.1.S1_at"
"GRMZM2G308238";"1";246620900;246641036;"";"Zm.5050.1.S1_at"
"GRMZM2G092825";"1";247052828;247055518;"";"Zm.13376.1.S1_s_at"
"GRMZM2G094300";"1";247160695;247162584;"";"Zm.13376.1.S1_s_at"
"GRMZM2G120621";"1";248000187;248003985;"Uncharacterized protein  [Source:Uniprot/SPTREMBL;Acc:C0P556]";""
"GRMZM2G110328";"1";248178545;248181186;"Uncharacterized protein  [Source:Uniprot/SPTREMBL;Acc:B4FFR7]";"Zm.7081.3.S1_x_at"
"GRMZM2G110328";"1";248178545;248181186;"Uncharacterized protein  [Source:Uniprot/SPTREMBL;Acc:B4FFR7]";"Zm.7081.2.S1_a_at"
"GRMZM2G110328";"1";248178545;248181186;"Uncharacterized protein  [Source:Uniprot/SPTREMBL;Acc:B4FFR7]";"Zm.7081.1.S1_x_at"
"GRMZM2G110328";"1";248178545;248181186;"Uncharacterized protein  [Source:Uniprot/SPTREMBL;Acc:B4FFR7]";"Zm.7081.1.S1_at"
"GRMZM2G417089";"1";248568098;248575059;"";""
"GRMZM2G060718";"1";248709650;248710468;"";""
"GRMZM2G121293";"1";249596401;249599355;"Subtilisin-like protease  [Source:Uniprot/SPTREMBL;Acc:B6U1P8]";"Zm.18432.1.S1_at"
"GRMZM2G127546";"1";251099829;251102663;"Pyruvate dehydrogenase E1 component subunit beta; Uncharacterized protein  [Source:Uniprot/SPTREMBL;Acc:B6T565]";"Zm.12968.1.S1_at"
"GRMZM2G080828";"1";251149275;251157535;"Uncharacterized protein  [Source:Uniprot/SPTREMBL;Acc:B4F8U6]";"Zm.4521.1.A1_at"
"GRMZM2G346118";"1";251312642;251315130;"";""
"GRMZM2G016004";"1";253629783;253630678;"";"Zm.15875.1.A1_at"
"GRMZM2G016004";"1";253629783;253630678;"";"Zm.1313.1.A1_s_at"
"GRMZM2G043127";"1";253856105;253859765;"Uncharacterized protein  [Source:Uniprot/SPTREMBL;Acc:B4FCR0]";"Zm.6145.1.A1_at"
"GRMZM2G332348";"1";254121704;254128458;"";"Zm.15454.1.A1_at"
"GRMZM2G038761";"1";254724077;254729019;"";"Zm.17791.1.A1_at"
"GRMZM2G524705";"1";255520746;255520867;"";""
"GRMZM2G163807";"1";256622000;256623377;"Putative uncharacterized protein  [Source:Uniprot/SPTREMBL;Acc:B6SLW5]";""
"GRMZM2G027663";"1";256626740;256633146;"Uncharacterized protein  [Source:Uniprot/SPTREMBL;Acc:C0PEH3]";"Zm.3219.3.S1_at"
"GRMZM2G106515";"1";257384930;257386480;"";""
"GRMZM2G118821";"1";258412803;258415007;"Uncharacterized protein; Zinc transporter 10  [Source:Uniprot/SPTREMBL;Acc:B6U8Z3]";""
"GRMZM2G108766";"1";258611047;258615106;"Tubulin beta-3 chain  [Source:Uniprot/SWISSPROT;Acc:Q43695]";"Zm.7172.1.A1_at"
"GRMZM2G038677";"1";259439766;259441854;"Uncharacterized protein  [Source:Uniprot/SPTREMBL;Acc:B4FFI4]";""
"GRMZM2G028379";"1";261468411;261472350;"Uncharacterized protein; p8MTCP1  [Source:Uniprot/SPTREMBL;Acc:B6SYU7]";"Zm.12706.1.A1_a_at"
"GRMZM2G028379";"1";261468411;261472350;"Uncharacterized protein; p8MTCP1  [Source:Uniprot/SPTREMBL;Acc:B6SYU7]";"Zm.12706.3.A1_a_at"
"GRMZM2G133684";"1";261723748;261726329;"Uncharacterized protein  [Source:Uniprot/SPTREMBL;Acc:B4FCL4]";"Zm.12285.1.A1_at"
"GRMZM2G068259";"1";262219645;262230412;"Uncharacterized protein  [Source:Uniprot/SPTREMBL;Acc:C0PFT0]";"Zm.6612.1.S1_at"
"GRMZM5G812407";"1";262229188;262230412;"Uncharacterized protein  [Source:Uniprot/SPTREMBL;Acc:C0PPF4]";""
"GRMZM2G351304";"1";262515888;262519376;"";"Zm.15805.1.S1_at"
"GRMZM5G858417";"1";263063356;263068441;"Nucleobase-ascorbate transporter LPE1  [Source:Uniprot/SWISSPROT;Acc:Q41760]";"Zm.501.1.S1_at"
"GRMZM2G397828";"1";263263659;263264707;"";""
"GRMZM2G423972";"1";264221357;264225484;"";""
"GRMZM2G042133";"1";265088866;265219536;"";""
"GRMZM2G004160";"1";267227977;267228945;"Chemocyanin; Uncharacterized protein  [Source:Uniprot/SPTREMBL;Acc:B6TUK9]";"Zm.10013.1.A1_at"
"GRMZM5G899694";"1";267228048;267228932;"";""
"GRMZM2G023110";"1";267933161;267936681;"Atypical receptor-like kinase MARK  [Source:Uniprot/SPTREMBL;Acc:Q6Y2W9]";"Zm.5299.1.S1_at"
"GRMZM2G155323";"1";268022201;268032707;"";"Zm.19194.1.A1_at"
"GRMZM2G127521";"1";268409607;268412985;"";""
"GRMZM5G863645";"1";269350251;269355402;"Uncharacterized protein  [Source:Uniprot/SPTREMBL;Acc:B4FMQ7]";"Zm.10492.1.S1_at"
"GRMZM2G157727";"1";269388274;269395277;"Phytochrome  [Source:Uniprot/SPTREMBL;Acc:Q6XFQ4]";"Zm.14157.1.A1_at"
"GRMZM2G583462";"1";269534158;269535239;"Uncharacterized protein  [Source:Uniprot/SPTREMBL;Acc:K7UIK7]";""
"GRMZM2G150166";"1";270417003;270422432;"";""
"GRMZM2G413835";"1";270802556;270809980;"Uncharacterized protein  [Source:Uniprot/SPTREMBL;Acc:C0PC50]";"Zm.17533.1.S1_at"
"GRMZM2G026780";"1";270897979;270898979;"Putative uncharacterized protein  [Source:Uniprot/SPTREMBL;Acc:B6SIU8]";"ZmAffx.1116.1.A1_at"
"GRMZM2G101460";"1";272036273;272053468;"Uncharacterized protein  [Source:Uniprot/SPTREMBL;Acc:B7ZWU8]";""
"GRMZM2G108115";"1";273439062;273443742;"Endoplasmic oxidoreductin-1  [Source:Uniprot/SPTREMBL;Acc:B6T402]";""
"GRMZM2G442658";"1";274050254;274054148;"Alcohol dehydrogenase 1  [Source:Uniprot/SWISSPROT;Acc:P00333]";"Zm.1540.1.S1_a_at"
"GRMZM2G396435";"1";274578844;274584781;"";"Zm.14154.1.A1_s_at"
"GRMZM2G396435";"1";274578844;274584781;"";"Zm.6598.1.A1_at"
"GRMZM2G149952";"1";275157705;275161519;"Uncharacterized protein  [Source:Uniprot/SPTREMBL;Acc:C0P6J3]";""
"GRMZM2G147532";"1";276358990;276366755;"";"Zm.11469.2.A1_a_at"
"GRMZM2G147687";"1";276371915;276377603;"Uncharacterized protein  [Source:Uniprot/SPTREMBL;Acc:B4F8M8]";"Zm.508.1.S1_at"
"GRMZM2G464782";"1";277099198;277112873;"Putative uncharacterized protein  [Source:Uniprot/SPTREMBL;Acc:B6U619]";""
"GRMZM2G023833";"1";277996604;278002850;"PTD008 protein  [Source:Uniprot/SPTREMBL;Acc:B6SJC6]";"Zm.17358.1.A1_at"
"GRMZM2G031138";"1";278088968;278093752;"Uncharacterized protein  [Source:Uniprot/SPTREMBL;Acc:C0HIB0]";""
"GRMZM2G154828";"1";278974587;278976831;"Uncharacterized protein  [Source:Uniprot/SPTREMBL;Acc:B4FA61]";""
"GRMZM2G047656";"1";279625484;279627333;"";""
"GRMZM2G124540";"1";280284828;280286869;"DNA binding protein  [Source:Uniprot/SPTREMBL;Acc:B6TAS1]";"Zm.17003.1.S1_at"
"GRMZM5G861875";"1";280286184;280286869;"";""
"GRMZM2G107689";"1";280559358;280566360;"Uncharacterized protein  [Source:Uniprot/SPTREMBL;Acc:B4FJD5]";"Zm.5439.1.S1_at"
"GRMZM2G009958";"1";280647333;280649595;"Uncharacterized protein  [Source:Uniprot/SPTREMBL;Acc:B8A3L9]";"Zm.5340.1.A1_at"
"GRMZM2G039978";"1";281045696;281048411;"CASP-like protein 12  [Source:Uniprot/SWISSPROT;Acc:B6U300]";"Zm.9171.1.A1_at"
"GRMZM2G420108";"1";281344134;281344919;"";"Zm.9047.1.A1_at"
"GRMZM2G544530";"1";282097194;282097445;"";""
"GRMZM2G544521";"1";282105930;282106148;"";""
"GRMZM2G546227";"1";282140298;282140517;"";""
"GRMZM2G483308";"1";282193244;282193461;"";""
"GRMZM2G565284";"1";282204802;282205020;"";""
"GRMZM2G492670";"1";282236101;282236369;"";""
"GRMZM2G490480";"1";282280934;282281153;"";""
"GRMZM5G807211";"1";282972466;282973195;"";""
"GRMZM2G065083";"1";283156653;283159112;"";"Zm.3318.1.S1_at"
"GRMZM2G463730";"1";283389452;283396343;"";"Zm.9110.2.A1_a_at"
"GRMZM2G030869";"1";283782484;283783252;"";""
"GRMZM2G335593";"1";283791079;283791886;"";""
"GRMZM2G031087";"1";283801544;283803650;"Uncharacterized protein  [Source:Uniprot/SPTREMBL;Acc:B7ZXR3]";"Zm.9570.1.A1_x_at"
"GRMZM2G031087";"1";283801544;283803650;"Uncharacterized protein  [Source:Uniprot/SPTREMBL;Acc:B7ZXR3]";"Zm.9570.1.A1_a_at"
"GRMZM2G454901";"1";283930073;283930855;"";"Zm.16894.1.A1_at"
"GRMZM2G163240";"1";284189912;284191831;"";""
"GRMZM2G058584";"1";285195800;285200581;"Uncharacterized protein  [Source:Uniprot/SPTREMBL;Acc:B8A2L1]";"Zm.4726.1.S1_at"
"GRMZM2G058760";"1";285208091;285211692;"Uncharacterized protein  [Source:Uniprot/SPTREMBL;Acc:B4G043]";"Zm.4068.2.S1_a_at"
"GRMZM2G058760";"1";285208091;285211692;"Uncharacterized protein  [Source:Uniprot/SPTREMBL;Acc:B4G043]";"Zm.4068.1.S1_at"
"GRMZM5G809218";"1";285410542;285411602;"Uncharacterized protein  [Source:Uniprot/SPTREMBL;Acc:C4J4R7]";""
"GRMZM2G433557";"1";285881073;285887118;"Uncharacterized protein  [Source:Uniprot/SPTREMBL;Acc:C0P7J6]";"Zm.11591.1.A1_at"
"GRMZM2G028926";"1";286045267;286049339;"";""
"GRMZM2G035890";"1";286311516;286313580;"";"Zm.17644.1.A1_at"
"GRMZM2G141473";"1";286577038;286584000;"";"Zm.40.1.S1_at"
"GRMZM2G070101";"1";287066058;287068833;"";""
"GRMZM2G006047";"1";287181576;287182811;"Lipid transfer protein  [Source:Uniprot/SPTREMBL;Acc:B6UDW9]";""
"GRMZM2G303972";"1";287181816;287182697;"";""
"GRMZM2G005991";"1";287217033;287218320;"";"Zm.3313.1.A1_x_at"
"GRMZM2G005991";"1";287217033;287218320;"";"Zm.3313.2.A1_x_at"
"GRMZM2G005991";"1";287217033;287218320;"";"Zm.3313.1.A1_a_at"
"GRMZM2G005975";"1";287218764;287218970;"";""
"GRMZM2G065643";"1";287256465;287256679;"";""
"GRMZM2G178409";"1";287369589;287369909;"";""
"GRMZM2G478779";"1";287371113;287376243;"";"AFFX-Zm-actin-5_a_at"
"GRMZM2G448927";"1";287819575;287827612;"";"Zm.8701.1.A1_at"
"GRMZM2G080034";"1";288052409;288054610;"";"Zm.9633.1.S1_at"
"GRMZM2G015436";"1";288236186;288241749;"Indole-3-glycerol phosphate lyase; Uncharacterized protein  [Source:Uniprot/SPTREMBL;Acc:B4FGW7]";"Zm.2685.1.S1_at"
"GRMZM2G016150";"1";288278441;288283216;"Opaque2 heterodimerizing protein 1  [Source:Uniprot/SPTREMBL;Acc:Q03462]";"Zm.16.1.A1_at"
"GRMZM2G046191";"1";288331936;288337173;"Indole-3-glycerol phosphate lyase  [Source:Uniprot/SPTREMBL;Acc:B6TS31]";"Zm.2685.1.S1_at"
"GRMZM2G118594";"1";288453153;288454623;"Putative uncharacterized protein  [Source:Uniprot/SPTREMBL;Acc:B6T0N7]";""
"GRMZM2G574534";"1";288999198;289002669;"";""
"GRMZM5G866523";"1";288999198;289001750;"";""
"GRMZM2G049790";"1";289345120;289345990;"Putative uncharacterized protein  [Source:Uniprot/SPTREMBL;Acc:B6TNU7]";"Zm.1587.1.A1_at"
"GRMZM2G092758";"1";290642908;290643646;"";""
"GRMZM2G057424";"1";290755629;290756447;"";""
"GRMZM5G896529";"1";290759819;290761251;"";""
"GRMZM2G004511";"1";290878308;290879859;"Remorin  [Source:Uniprot/SPTREMBL;Acc:B6UDX2]";"Zm.7117.2.A1_at"
"GRMZM2G004511";"1";290878308;290879859;"Remorin  [Source:Uniprot/SPTREMBL;Acc:B6UDX2]";"Zm.7117.1.A1_a_at"
"GRMZM2G151967";"1";292431207;292437073;"Acid phosphatase; Uncharacterized protein  [Source:Uniprot/SPTREMBL;Acc:B6TC70]";"Zm.12540.1.S1_at"
"GRMZM2G457467";"1";293099028;293108326;"";""
"GRMZM2G148370";"1";293343176;293351525;"CRAL/TRIO domain containing protein; Uncharacterized protein  [Source:Uniprot/SPTREMBL;Acc:B6U4K1]";""
"GRMZM2G068117";"1";293700005;293704720;"Uncharacterized protein  [Source:Uniprot/SPTREMBL;Acc:B4FZY5]";"Zm.13689.1.A1_at"
"GRMZM2G093210";"1";294010124;294012577;"Lectin-like receptor kinase 7  [Source:Uniprot/SPTREMBL;Acc:B6SVG2]";""
"GRMZM2G055802";"1";294073998;294075815;"";"Zm.14906.1.A1_s_at"
"GRMZM2G055802";"1";294073998;294075815;"";"Zm.9764.1.A1_at"
"GRMZM5G853702";"1";294074242;294075797;"Uncharacterized protein  [Source:Uniprot/SPTREMBL;Acc:C4J6Z2]";""
"GRMZM2G177438";"1";294544091;294550160;"";""
"GRMZM2G364650";"1";294686322;294690949;"";""
"AC211892.4_FG002";"1";294983089;294986847;"Uncharacterized protein  [Source:Uniprot/SPTREMBL;Acc:B4FPZ0]";""
"GRMZM2G122045";"1";295148983;295152584;"Uncharacterized protein  [Source:Uniprot/SPTREMBL;Acc:B8A171]";""
"GRMZM2G119755";"1";295710508;295711472;"Cell number regulator 7  [Source:Uniprot/SWISSPROT;Acc:D9HP23]";""
"GRMZM2G113537";"1";296346726;296356813;"";"Zm.4707.1.A1_at"
"GRMZM2G113537";"1";296346726;296356813;"";"Zm.4106.1.S1_at"
"GRMZM2G167428";"1";296730703;296738790;"";""
"GRMZM5G878153";"1";297022672;297039866;"Uncharacterized protein  [Source:Uniprot/SPTREMBL;Acc:C0PH49]";"Zm.16180.1.A1_at"
"GRMZM2G352415";"1";297095586;297098598;"Uncharacterized protein  [Source:Uniprot/SPTREMBL;Acc:B4F9K0]";"Zm.5983.1.S1_at"
"GRMZM2G001661";"1";298042883;298044707;"Wiscott-Aldrich syndrome, C-terminal  [Source:Uniprot/SPTREMBL;Acc:B6SZM1]";"Zm.7715.1.A1_at"
"GRMZM2G134054";"1";298152890;298155556;"Uncharacterized protein  [Source:Uniprot/SPTREMBL;Acc:B4FRV6]";"Zm.19036.1.S1_at"
"GRMZM2G123843";"1";298214254;298220261;"Uncharacterized protein  [Source:Uniprot/SPTREMBL;Acc:C0PHW0]";""
"GRMZM2G022248";"1";298493452;298498007;"Uncharacterized protein  [Source:Uniprot/SPTREMBL;Acc:C0P5A2]";"Zm.4812.1.S1_at"
"GRMZM2G058568";"1";298665006;298667074;"Uncharacterized protein  [Source:Uniprot/SPTREMBL;Acc:B8A3B4]";""
"GRMZM2G112609";"1";298904989;298911945;"Derlin-2.2  [Source:Uniprot/SWISSPROT;Acc:Q4G2J3]";"Zm.3755.1.A1_a_at"
"GRMZM2G112609";"1";298904989;298911945;"Derlin-2.2  [Source:Uniprot/SWISSPROT;Acc:Q4G2J3]";"Zm.3755.1.A1_at"
"GRMZM2G176612";"1";299203809;299209123;"Uncharacterized protein  [Source:Uniprot/SPTREMBL;Acc:B4F9F9]";"Zm.4758.1.A1_at"
"GRMZM2G361092";"1";300139040;300139829;"";"Zm.18543.1.A1_at"
"GRMZM2G006284";"1";300141704;300147953;"";""
"GRMZM2G115190";"1";300818531;300819949;"";""
"GRMZM2G084252";"2";1547887;1552664;"";"Zm.12012.1.A1_at"
"GRMZM2G150098";"2";1626662;1630749;"Pyruvate kinase  [Source:Uniprot/SPTREMBL;Acc:C4J2M5]";"Zm.17985.1.A1_at"
"GRMZM2G150089";"2";1629870;1630956;"";""
"GRMZM2G137596";"2";1711498;1717262;"";""
"GRMZM2G084819";"2";1821493;1849481;"Uncharacterized protein  [Source:Uniprot/SPTREMBL;Acc:C4J227]";"Zm.18046.1.A1_at"
"GRMZM2G105330";"2";1920976;1923155;"";""
"GRMZM2G043932";"2";2821052;2822486;"Uncharacterized protein  [Source:Uniprot/SPTREMBL;Acc:B4FT98]";"Zm.7677.1.A1_at"
"GRMZM2G025536";"2";3018934;3021689;"Uncharacterized protein  [Source:Uniprot/SPTREMBL;Acc:C0PHB6]";""
"GRMZM2G070273";"2";3067260;3076483;"Kinesin-like calmodulin binding protein  [Source:Uniprot/SPTREMBL;Acc:Q9FQL7]";"Zm.15074.1.A1_at"
"GRMZM2G070287";"2";3077126;3077915;"";"Zm.3230.1.A1_at"
"GRMZM2G371857";"2";3079577;3081883;"";""
"GRMZM2G035370";"2";3109831;3112898;"";"Zm.12595.1.S1_at"
"GRMZM2G119941";"2";3190291;3193646;"Cell wall invertase  [Source:Uniprot/SPTREMBL;Acc:Q9ZTQ4]";"Zm.13430.1.S1_at"
"GRMZM2G062354";"2";3574664;3590255;"Uncharacterized protein  [Source:Uniprot/SPTREMBL;Acc:C4J0P4]";"Zm.18434.1.A1_at"
"GRMZM2G056513";"2";3978727;3979860;"Putative uncharacterized protein  [Source:Uniprot/SPTREMBL;Acc:B6T0H1]";""
"GRMZM2G040095";"2";4192152;4196263;"Lipoxygenase  [Source:Uniprot/SPTREMBL;Acc:A1XCI1]";"Zm.8634.2.A1_a_at"
"GRMZM2G342564";"2";4195038;4195745;"";""
"GRMZM2G039961";"2";4577139;4578125;"Putative uncharacterized protein  [Source:Uniprot/SPTREMBL;Acc:B6SRA2]";""
"GRMZM5G880265";"2";4826294;4837080;"Uncharacterized protein  [Source:Uniprot/SPTREMBL;Acc:C0PA39]";""
"GRMZM2G443885";"2";4994357;4996626;"";""
"GRMZM2G443894";"2";5004268;5007660;"";""
"GRMZM2G160585";"2";5235193;5239216;"Glycosyltransferase  [Source:Uniprot/SPTREMBL;Acc:Q50HV3]";""
"GRMZM2G096546";"2";5306431;5308418;"Plant-specific domain TIGR01627 family protein; Uncharacterized protein  [Source:Uniprot/SPTREMBL;Acc:B6UI35]";"Zm.15615.1.S1_at"
"GRMZM2G055752";"2";5429685;5430699;"Uncharacterized protein  [Source:Uniprot/SPTREMBL;Acc:B4FV45]";"Zm.8244.1.S1_at"
"GRMZM2G400961";"2";5465397;5467995;"Uncharacterized protein  [Source:Uniprot/SPTREMBL;Acc:B4FUX4]";"Zm.12605.1.S1_at"
"GRMZM2G174917";"2";5568515;5570186;"Dehydration responsive element binding protein  [Source:Uniprot/SPTREMBL;Acc:B6TPJ1]";""
"GRMZM5G892758";"2";5844862;5849571;"";"Zm.6108.2.S1_at"
"GRMZM5G892758";"2";5844862;5849571;"";"Zm.6108.1.A1_a_at"
"GRMZM5G824964";"2";6152057;6156146;"ATEB1A; Uncharacterized protein  [Source:Uniprot/SPTREMBL;Acc:B6TN74]";"ZmAffx.774.1.A1_at"
"GRMZM2G004305";"2";6462158;6468707;"2-Sep  [Source:Uniprot/SPTREMBL;Acc:B6SZI9]";""
"GRMZM2G407146";"2";6918107;6918593;"Uncharacterized protein  [Source:Uniprot/SPTREMBL;Acc:B6SM75]";""
"GRMZM2G106511";"2";6973267;6974241;"Uncharacterized protein; Wound-induced protein  [Source:Uniprot/SPTREMBL;Acc:B6SK47]";"Zm.10110.1.A1_at"
"GRMZM2G106445";"2";6975676;6976610;"Uncharacterized protein; Wound induced protein  [Source:Uniprot/SPTREMBL;Acc:B6U6K5]";"Zm.3633.4.A1_at"
"GRMZM2G106413";"2";6980501;6981214;"Wound induced protein  [Source:Uniprot/SPTREMBL;Acc:B6SKC8]";"Zm.6681.1.A1_at"
"GRMZM2G106393";"2";6982789;6983559;"Uncharacterized protein; Wound induced protein  [Source:Uniprot/SPTREMBL;Acc:B4F9E7]";"Zm.10180.1.S1_at"
"GRMZM2G042055";"2";7294589;7297743;"";""
"GRMZM2G121074";"2";7661318;7666576;"";""
"GRMZM2G168985";"2";7846848;7851778;"";""
"GRMZM2G584110";"2";7852151;7852377;"";""
"GRMZM2G454511";"2";7945118;7949375;"";""
"GRMZM2G575328";"2";7949652;7949877;"";""
"GRMZM2G029284";"2";8434059;8441816;"";""
"GRMZM2G302712";"2";8818261;8819082;"60S ribosomal protein L27  [Source:Uniprot/SPTREMBL;Acc:B4FEE3]";"Zm.16848.2.A1_at"
"GRMZM5G876898";"2";8909755;8912742;"Aminomethyltransferase  [Source:Uniprot/SPTREMBL;Acc:B6TQ06]";"Zm.4867.1.A1_at"
"GRMZM5G853854";"2";8922712;8926864;"Uncharacterized protein  [Source:Uniprot/SPTREMBL;Acc:C0P5I9]";"Zm.2298.2.A1_a_at"
"GRMZM5G853854";"2";8922712;8926864;"Uncharacterized protein  [Source:Uniprot/SPTREMBL;Acc:C0P5I9]";"Zm.2298.2.A1_x_at"
"GRMZM5G853854";"2";8922712;8926864;"Uncharacterized protein  [Source:Uniprot/SPTREMBL;Acc:C0P5I9]";"Zm.2298.2.A1_at"
"GRMZM2G156977";"2";9417298;9419858;"NAC domain-containing protein 21/22  [Source:Uniprot/SPTREMBL;Acc:B6TDG6]";""
"GRMZM2G080041";"2";9444798;9449014;"";""
"GRMZM2G040397";"2";9506497;9510767;"Uncharacterized protein  [Source:Uniprot/SPTREMBL;Acc:C0P4R8]";"Zm.9488.1.A1_at"
"GRMZM2G094328";"2";9551125;9552746;"Germin-like protein subfamily 1 member 11  [Source:Uniprot/SPTREMBL;Acc:B6TTY1]";""
"GRMZM2G007791";"2";9973816;9981340;"Uncharacterized protein  [Source:Uniprot/SPTREMBL;Acc:C0PIX4]";""
"GRMZM2G007453";"2";9988448;9994999;"Uncharacterized protein  [Source:Uniprot/SPTREMBL;Acc:C0PCJ6]";""
"GRMZM2G007256";"2";10000081;10001081;"Adhesive/proline-rich protein; Uncharacterized protein  [Source:Uniprot/SPTREMBL;Acc:B4FH66]";"Zm.15394.1.S1_at"
"GRMZM2G007157";"2";10001775;10005749;"Uncharacterized protein  [Source:Uniprot/SPTREMBL;Acc:C4IZK0]";""
"GRMZM5G875735";"2";10149495;10151129;"";""
"GRMZM2G045596";"2";10500994;10504096;"Uncharacterized protein  [Source:Uniprot/SPTREMBL;Acc:B4FAQ3]";""
"GRMZM2G071771";"2";10831179;10831910;"PVR3-like protein  [Source:Uniprot/SPTREMBL;Acc:B6SXH7]";"Zm.11586.1.A1_at"
"GRMZM2G070468";"2";11063152;11068032;"";""
"GRMZM2G477041";"2";11550031;11552881;"";"Zm.1604.1.S1_at"
"GRMZM2G140328";"2";11635595;11654242;"";""
"GRMZM2G072518";"2";11688064;11690594;"Uncharacterized protein  [Source:Uniprot/SPTREMBL;Acc:C4J9K2]";""
"GRMZM2G071907";"2";11760940;11762535;"Uncharacterized protein  [Source:Uniprot/SPTREMBL;Acc:B4FEI8]";"Zm.4272.1.S1_at"
"GRMZM2G090872";"2";11827231;11830397;"CHL-CPN10  [Source:Uniprot/SPTREMBL;Acc:B6U478]";"Zm.2393.1.A1_at"
"GRMZM5G851032";"2";11954716;11958735;"";""
"GRMZM2G313020";"2";12444960;12458611;"";""
"GRMZM2G176225";"2";12607875;12610755;"WAK53a-OsWAK receptor-like protein kinase  [Source:Uniprot/SPTREMBL;Acc:B6SYA6]";""
"GRMZM2G149649";"2";12685233;12687708;"60S ribosomal protein L12; Uncharacterized protein  [Source:Uniprot/SPTREMBL;Acc:B4FRM7]";"Zm.16304.1.A1_at"
"GRMZM2G149638";"2";12686945;12688638;"Uncharacterized protein  [Source:Uniprot/SPTREMBL;Acc:C4J6H1]";""
"GRMZM2G076204";"2";13004989;13006923;"";""
"GRMZM2G038722";"2";13306159;13307935;"Uncharacterized protein  [Source:Uniprot/SPTREMBL;Acc:C0PPC6]";""
"GRMZM2G014646";"2";13339639;13342077;"";""
"GRMZM2G354053";"2";13410744;13413751;"";""
"GRMZM2G032218";"2";13863654;13872014;"";""
"GRMZM5G830771";"2";13865895;13867278;"";""
"GRMZM2G322817";"2";14233437;14234354;"Putative uncharacterized protein  [Source:Uniprot/SPTREMBL;Acc:B6SKM0]";"Zm.7612.1.A1_at"
"GRMZM2G024517";"2";14240964;14241724;"Putative uncharacterized protein  [Source:Uniprot/SPTREMBL;Acc:B6TUG2]";"Zm.3365.1.A1_at"
"GRMZM2G014009";"2";14342537;14344569;"Putative uncharacterized protein  [Source:Uniprot/SPTREMBL;Acc:B6T6M0]";""
"GRMZM2G421279";"2";14732307;14733163;"Histone H4  [Source:Uniprot/SWISSPROT;Acc:P62787]";"Zm.15826.1.A1_at"
"GRMZM2G303118";"2";14837139;14848360;"";"Zm.8830.1.A1_at"
"GRMZM2G129440";"2";14905522;14905701;"";""
"GRMZM2G129450";"2";14907724;14908279;"";"Zm.8571.1.A1_at"
"GRMZM2G164340";"2";15883248;15884172;"Nitrilase-associated protein  [Source:Uniprot/SPTREMBL;Acc:B6T6L3]";"Zm.7566.1.A1_at"
"GRMZM2G114192";"2";15987769;15990982;"Uncharacterized protein  [Source:Uniprot/SPTREMBL;Acc:B4FHV5]";""
"GRMZM2G175728";"2";16313722;16318794;"Copper chaperone for superoxide dismutase  [Source:Uniprot/SPTREMBL;Acc:B6TLT7]";"Zm.9144.1.A1_at"
"GRMZM2G086430";"2";16359701;16365072;"Uncharacterized protein  [Source:Uniprot/SPTREMBL;Acc:B4FG02]";""
"GRMZM2G318956";"2";17393444;17428236;"Uncharacterized protein  [Source:Uniprot/SPTREMBL;Acc:C0HGC7]";""
"GRMZM2G028091";"2";18479525;18485260;"";"Zm.4524.1.A1_at"
"GRMZM2G322819";"2";18485493;18489852;"";"Zm.4524.1.A1_at"
"GRMZM2G143512";"2";19329257;19337335;"";""
"GRMZM2G162333";"2";19888815;19891284;"Pectinesterase  [Source:Uniprot/SPTREMBL;Acc:B8A0X6]";"Zm.7152.1.A1_at"
"GRMZM2G121223";"2";20456138;20461278;"Uncharacterized protein  [Source:Uniprot/SPTREMBL;Acc:B4G219]";""
"GRMZM5G881965";"2";21549095;21550503;"Uncharacterized protein  [Source:Uniprot/SPTREMBL;Acc:B4FV04]";""
"GRMZM5G860469";"2";22855099;22865844;"";""
"GRMZM2G394450";"2";23504839;23509410;"Beta-fructofuranosidase 1  [Source:Uniprot/SWISSPROT;Acc:P49175]";"Zm.13265.1.S1_at"
"GRMZM2G304745";"2";23576102;23579908;"";"Zm.17711.1.A1_at"
"GRMZM2G108228";"2";25431508;25435921;"Tubby-like protein  [Source:Uniprot/SPTREMBL;Acc:B6SU20]";"Zm.12748.1.S1_at"
"GRMZM2G002642";"2";27008092;27014594;"Ankyrin-like protein  [Source:Uniprot/SPTREMBL;Acc:B6U1Y2]";"Zm.19003.1.A1_at"
"GRMZM5G831795";"2";28432215;28444239;"IAA-amino acid hydrolase ILR1-like 3  [Source:Uniprot/SPTREMBL;Acc:B6TU60]";"Zm.5178.1.A1_a_at"
"GRMZM2G079683";"2";28579825;28580941;"Putative uncharacterized protein  [Source:Uniprot/SPTREMBL;Acc:B6TLM8]";""
"GRMZM2G145045";"2";28823443;28827198;"";""
"GRMZM2G145051";"2";28828109;28831246;"";"Zm.7753.1.A1_at"
"GRMZM2G145075";"2";28862185;28866110;"";"Zm.7753.1.A1_at"
"GRMZM2G145109";"2";28902389;28906396;"Uncharacterized protein  [Source:Uniprot/SPTREMBL;Acc:B4F8T7]";"Zm.7753.1.A1_at"
"GRMZM2G147256";"2";29889712;29893011;"Uncharacterized protein  [Source:Uniprot/SPTREMBL;Acc:B4FR39]";""
"GRMZM2G147268";"2";29894168;29898047;"Uncharacterized protein  [Source:Uniprot/SPTREMBL;Acc:B4FZ62]";""
"GRMZM2G375487";"2";30972491;30975124;"";"Zm.17578.1.A1_at"
"GRMZM2G375487";"2";30972491;30975124;"";"Zm.17743.1.S1_at"
"GRMZM2G086298";"2";31930141;31931712;"";""
"GRMZM2G098312";"2";32436201;32437108;"";""
"GRMZM2G457697";"2";32895217;32899163;"Enhancer of rudimentary homolog  [Source:Uniprot/SPTREMBL;Acc:B6TE44]";"Zm.17935.1.A1_at"
"GRMZM2G075145";"2";32961353;32963995;"N-acetyltransferase ESCO1  [Source:Uniprot/SPTREMBL;Acc:B6TTW6]";"Zm.5811.1.A1_at"
"GRMZM2G066256";"2";33043082;33044132;"";"Zm.5811.1.A1_at"
"GRMZM2G081689";"2";33070086;33073088;"";"Zm.5811.1.A1_at"
"GRMZM2G178365";"2";33078582;33080674;"";"Zm.5811.1.A1_at"
"GRMZM2G031398";"2";33701563;33710286;"Putative uncharacterized protein  [Source:Uniprot/SPTREMBL;Acc:Q5GAU4]";"Zm.11914.1.A1_at"
"GRMZM2G051943";"2";34162588;34163936;"Endochitinase A  [Source:Uniprot/SWISSPROT;Acc:P29022]";"Zm.1595.1.S1_at"
"GRMZM2G051984";"2";35166363;35170370;"Uncharacterized protein  [Source:Uniprot/SPTREMBL;Acc:B4FVE9]";""
"GRMZM2G093720";"2";37215455;37220171;"";""
"GRMZM2G093557";"2";37220319;37223559;"26S proteasome non-ATPase regulatory subunit 6; Uncharacterized protein  [Source:Uniprot/SPTREMBL;Acc:B6T9G1]";"Zm.7103.1.S1_at"
"GRMZM2G063163";"2";37396372;37407432;"Uncharacterized protein  [Source:Uniprot/SPTREMBL;Acc:C0PEG1]";"Zm.5288.1.S1_at"
"GRMZM2G063252";"2";37399155;37400033;"";""
"GRMZM2G045117";"2";37452959;37454577;"BCL-2 binding anthanogene-1  [Source:Uniprot/SPTREMBL;Acc:B6U2W1]";""
"GRMZM2G311752";"2";37700694;37700909;"";""
"GRMZM2G311678";"2";37712031;37712246;"";""
"GRMZM5G897480";"2";38635576;38635828;"";""
"GRMZM5G866746";"2";39466218;39470213;"";""
"GRMZM2G022699";"2";40640328;40641493;"";""
"GRMZM2G408633";"2";40971466;40974361;"";""
"GRMZM2G042443";"2";41131324;41136928;"RNA-dependent DNA polymerase; RNA-dependent RNA polymerase  [Source:Uniprot/SPTREMBL;Acc:Q19VG2]";"Zm.2857.1.A1_at"
"GRMZM2G029356";"2";41638628;41648232;"Uncharacterized protein  [Source:Uniprot/SPTREMBL;Acc:C0HJ75]";"Zm.19344.1.A1_at"
"GRMZM2G325131";"2";41652488;41657690;"Uncharacterized protein  [Source:Uniprot/SPTREMBL;Acc:C4JBA3]";"Zm.10219.2.S1_a_at"
"GRMZM2G325131";"2";41652488;41657690;"Uncharacterized protein  [Source:Uniprot/SPTREMBL;Acc:C4JBA3]";"Zm.10219.3.A1_a_at"
"GRMZM2G325131";"2";41652488;41657690;"Uncharacterized protein  [Source:Uniprot/SPTREMBL;Acc:C4JBA3]";"Zm.10219.1.S1_at"
"GRMZM2G009892";"2";42514433;42516336;"Uncharacterized protein  [Source:Uniprot/SPTREMBL;Acc:C0P5H4]";""
"GRMZM5G841770";"2";42514716;42516059;"Uncharacterized protein  [Source:Uniprot/SPTREMBL;Acc:C0HEL4]";""
"GRMZM5G800061";"2";43404627;43406046;"";""
"GRMZM2G175023";"2";43406267;43409986;"";""
"GRMZM2G092107";"2";43968330;43974685;"Putative uncharacterized protein  [Source:Uniprot/SPTREMBL;Acc:B6TJ28]";""
"GRMZM2G442523";"2";43999018;44004551;"Uncharacterized protein  [Source:Uniprot/SPTREMBL;Acc:B4FYT1]";"Zm.1404.1.A1_at"
"GRMZM2G442544";"2";44001404;44002845;"Uncharacterized protein  [Source:Uniprot/SPTREMBL;Acc:C0HGY7]";""
"GRMZM2G031028";"2";44056951;44062636;"Plastid-lipid-associated protein 2; Uncharacterized protein  [Source:Uniprot/SPTREMBL;Acc:B4FRP8]";"Zm.9407.1.A1_at"
"GRMZM2G015844";"2";45007318;45011492;"Uncharacterized protein  [Source:Uniprot/SPTREMBL;Acc:C0P4V8]";""
"GRMZM2G345238";"2";45175819;45181203;"";"Zm.8656.1.A1_at"
"GRMZM5G841011";"2";45677231;45678399;"";""
"GRMZM2G056507";"2";45677250;45678168;"";""
"GRMZM2G147158";"2";47153852;47157593;"Uncharacterized protein  [Source:Uniprot/SPTREMBL;Acc:C0PHN3]";""
"GRMZM2G087192";"2";47717535;47720768;"Uncharacterized protein  [Source:Uniprot/SPTREMBL;Acc:B4FLS8]";"Zm.7548.1.A1_at"
"GRMZM5G886974";"2";47720123;47720581;"Uncharacterized protein  [Source:Uniprot/SPTREMBL;Acc:C0PK24]";""
"GRMZM2G146694";"2";48438746;48440924;"";""
"GRMZM5G837481";"2";49033381;49034030;"";""
"GRMZM2G323844";"2";49050749;49054540;"Putative uncharacterized protein  [Source:Uniprot/SPTREMBL;Acc:B6TF32]";""
"GRMZM2G018059";"2";49284951;49289701;"";""
"GRMZM2G018223";"2";49290335;49295336;"Uncharacterized protein  [Source:Uniprot/SPTREMBL;Acc:B4FDK9]";"Zm.3768.1.A1_at"
"GRMZM2G131177";"2";51859923;51862668;"";""
"GRMZM2G044132";"2";54473360;54474872;"Putative uncharacterized protein  [Source:Uniprot/SPTREMBL;Acc:B6UCP6]";"Zm.10234.1.S1_at"
"GRMZM5G806182";"2";54473375;54474810;"Uncharacterized protein  [Source:Uniprot/SPTREMBL;Acc:C0P9U0]";""
"GRMZM5G894029";"2";55207704;55215071;"";""
"GRMZM5G864735";"2";55260327;55261020;"Histone H3.2  [Source:Uniprot/SWISSPROT;Acc:P69246]";"Zm.14513.7.A1_at"
"GRMZM2G389965";"2";55260540;55261043;"";""
"GRMZM2G168651";"2";55391917;55393690;"";"Zm.162.1.A1_at"
"GRMZM2G168651";"2";55391917;55393690;"";"Zm.162.1.A1_x_at"
"GRMZM5G820287";"2";55700722;55706056;"";""
"AC233887.1_FG006";"2";56079508;56084221;"";""
"GRMZM5G800014";"2";56111774;56113119;"Uncharacterized protein  [Source:Uniprot/SPTREMBL;Acc:C0P9B2]";"Zm.2550.2.A1_at"
"GRMZM5G867935";"2";56111908;56113119;"Uncharacterized protein  [Source:Uniprot/SPTREMBL;Acc:C0P5S6]";""
"GRMZM2G414140";"2";56865819;56870650;"";""
"GRMZM2G074238";"2";58274043;58277262;"Uncharacterized protein  [Source:Uniprot/SPTREMBL;Acc:B4FYI3]";""
"GRMZM5G872754";"2";58274263;58275516;"Uncharacterized protein  [Source:Uniprot/SPTREMBL;Acc:C4IZD9]";""
"GRMZM5G876638";"2";60361577;60362713;"";""
"GRMZM2G154223";"2";61137166;61138179;"Putative uncharacterized protein  [Source:Uniprot/SPTREMBL;Acc:B6TQA4]";"Zm.14320.1.S1_at"
"GRMZM2G165063";"2";61875295;61877099;"Inhibitor of apoptosis-like protein  [Source:Uniprot/SPTREMBL;Acc:B6T3H2]";""
"GRMZM2G093826";"2";62482767;62487721;"Potassium high-affinity transporter  [Source:Uniprot/SPTREMBL;Acc:E5LFQ7]";"Zm.2233.1.A1_at"
"GRMZM2G395267";"2";62501454;62505984;"";""
"GRMZM2G067055";"2";64506266;64508162;"";""
"GRMZM2G123940";"2";64569936;64573685;"Uncharacterized protein  [Source:Uniprot/SPTREMBL;Acc:B4F929]";""
"GRMZM5G829946";"2";67338727;67343275;"Uncharacterized protein  [Source:Uniprot/SPTREMBL;Acc:C0HFH2]";"Zm.13162.1.A1_at"
"GRMZM2G111697";"2";68561213;68563427;"ACR4  [Source:Uniprot/SPTREMBL;Acc:B6U9J2]";""
"GRMZM2G358051";"2";69321791;69333199;"Uncharacterized protein  [Source:Uniprot/SPTREMBL;Acc:B7ZXX2]";""
"GRMZM2G101704";"2";69968381;69971714;"";"Zm.10252.1.A1_at"
"GRMZM2G101704";"2";69968381;69971714;"";"Zm.9897.1.A1_at"
"GRMZM2G143205";"2";70964747;70973190;"Uncharacterized protein  [Source:Uniprot/SPTREMBL;Acc:B4FDZ8]";""
"GRMZM2G343633";"2";72910236;72911208;"";""
"GRMZM2G520804";"2";73300240;73300577;"";""
"GRMZM2G173536";"2";73700206;73705756;"Uncharacterized protein  [Source:Uniprot/SPTREMBL;Acc:C0P676]";"Zm.17079.1.A1_at"
"GRMZM2G173521";"2";73730378;73731762;"";""
"GRMZM2G171748";"2";73795795;73797520;"";""
"GRMZM5G859148";"2";73797674;73808148;"";"Zm.2773.1.A1_at"
"GRMZM2G154014";"2";76449276;76456405;"Uncharacterized protein  [Source:Uniprot/SPTREMBL;Acc:K7UB95]";""
"GRMZM5G814859";"2";76449978;76453801;"Uncharacterized protein  [Source:Uniprot/SPTREMBL;Acc:C0HJ82]";""
"GRMZM2G157027";"2";79125612;79131167;"Uncharacterized protein  [Source:Uniprot/SPTREMBL;Acc:B4FFA5]";""
"GRMZM2G078116";"2";79999347;80001707;"Uncharacterized protein  [Source:Uniprot/SPTREMBL;Acc:B4FC95]";""
"GRMZM2G445961";"2";81155913;81163999;"";"Zm.17841.1.A1_at"
"GRMZM2G146319";"2";81174897;81178734;"";""
"GRMZM2G015832";"2";81686162;81687241;"";""
"GRMZM2G135238";"2";83373008;83376369;"";""
"GRMZM2G154558";"2";88285650;88287292;"";""
"GRMZM2G479434";"2";89753776;89757649;"";""
"GRMZM2G178486";"2";89858407;89859183;"Zinc finger, C3HC4 type family protein  [Source:Uniprot/SPTREMBL;Acc:B6SXD0]";"Zm.2277.1.S1_at"
"GRMZM2G008864";"2";98795596;98809228;"Uncharacterized protein  [Source:Uniprot/SPTREMBL;Acc:C0P5W4]";"Zm.10604.1.A1_at"
"GRMZM2G152079";"2";100009208;100009771;"";""
"GRMZM2G171552";"2";100848048;100849497;"";"Zm.4650.1.S1_a_at"
"GRMZM2G171552";"2";100848048;100849497;"";"Zm.4650.2.S1_x_at"
"GRMZM2G142236";"2";100852909;100853976;"";"Zm.4650.1.S1_a_at"
"GRMZM2G142236";"2";100852909;100853976;"";"Zm.4650.2.S1_x_at"
"GRMZM2G072383";"2";101462169;101462933;"Putative uncharacterized protein  [Source:Uniprot/SPTREMBL;Acc:B6SP09]";""
"GRMZM2G090028";"2";102910112;102914011;"Uncharacterized protein  [Source:Uniprot/SPTREMBL;Acc:B4FKX9]";"Zm.9876.1.A1_at"
"GRMZM2G045809";"2";106916508;106917779;"Germin-like protein subfamily 1 member 17; Uncharacterized protein  [Source:Uniprot/SPTREMBL;Acc:B4FUT3]";"Zm.842.1.A1_at"
"GRMZM2G036708";"2";107916119;107918479;"Cysteine synthase  [Source:Uniprot/SPTREMBL;Acc:B4FJF1]";"Zm.807.1.A1_at"
"GRMZM2G327280";"2";107948996;107950918;"";""
"GRMZM2G365761";"2";108481015;108483397;"";"Zm.11956.1.A1_at"
"GRMZM2G097827";"2";111907518;111908696;"Calcium ion binding protein  [Source:Uniprot/SPTREMBL;Acc:B6T6R3]";""
"GRMZM2G076474";"2";113990307;113993559;"";""
"GRMZM2G159977";"2";114205918;114207610;"";""
"GRMZM2G008193";"2";115173932;115178098;"";""
"GRMZM2G309510";"2";115175002;115176124;"";""
"GRMZM2G012148";"2";118549899;118550886;"Protease inhibitor/seed storage/LTP family protein  [Source:Uniprot/SPTREMBL;Acc:B6U491]";""
"GRMZM2G118272";"2";118689703;118691249;"";"Zm.15546.1.A1_at"
"GRMZM2G147491";"2";119166785;119168503;"Uncharacterized protein  [Source:Uniprot/SPTREMBL;Acc:B4FFG8]";"Zm.4239.1.A1_at"
"AC197674.4_FG002";"2";125826188;125826511;"";""
"GRMZM2G348453";"2";127073024;127076480;"";""
"GRMZM2G036048";"2";127394504;127395455;"";""
"GRMZM2G506270";"2";127399228;127399744;"";"Zm.1544.1.A1_a_at"
"GRMZM2G085924";"2";127723813;127725400;"Herbicide safener binding protein; Uncharacterized protein  [Source:Uniprot/SPTREMBL;Acc:O49010]";"ZmAffx.1087.1.S1_s_at"
"GRMZM2G085924";"2";127723813;127725400;"Herbicide safener binding protein; Uncharacterized protein  [Source:Uniprot/SPTREMBL;Acc:O49010]";"Zm.1544.1.A1_a_at"
"GRMZM2G385313";"2";127723814;127726021;"";""
"GRMZM2G562219";"2";128166805;128167623;"";""
"GRMZM2G143403";"2";130269520;130271747;"";""
"GRMZM2G164064";"2";130778492;130779353;"Aluminum-induced protein  [Source:Uniprot/SPTREMBL;Acc:O22638]";"Zm.443.1.S1_at"
"GRMZM2G118759";"2";130908886;130909743;"Glycine-rich cell wall structural protein 2  [Source:Uniprot/SPTREMBL;Acc:B6TEE0]";"Zm.443.1.S1_at"
"GRMZM2G132536";"2";132974551;132976380;"";""
"GRMZM5G888106";"2";134544011;134547098;"";""
"GRMZM2G146472";"2";138609879;138620022;"Uncharacterized protein  [Source:Uniprot/SPTREMBL;Acc:B8A2G7]";"Zm.6085.2.A1_a_at"
"GRMZM2G029079";"2";138947044;138950778;"";""
"GRMZM2G144870";"2";140544820;140545299;"";""
"GRMZM2G006765";"2";140690303;140692762;"Uncharacterized protein  [Source:Uniprot/SPTREMBL;Acc:C0HDZ6]";"Zm.16513.5.S1_at"
"GRMZM2G089257";"2";142428363;142430669;"";""
"GRMZM2G052279";"2";142659254;142668474;"";""
"GRMZM2G028179";"2";143893426;143895327;"rRNA N-glycosidase  [Source:Uniprot/SPTREMBL;Acc:C0HFG1]";""
"GRMZM2G414815";"2";145133937;145137558;"";""
"GRMZM2G035599";"2";145514478;145515910;"Ribose-5-phosphate isomerase  [Source:Uniprot/SPTREMBL;Acc:B6TIL8]";"Zm.9194.1.A1_at"
"GRMZM2G141081";"2";149197052;149201004;"Carbohydrate transporter/ sugar porter/ transporter  [Source:Uniprot/SPTREMBL;Acc:B6SYQ6]";"Zm.1624.1.A1_at"
"GRMZM2G147420";"2";149512336;149515465;"";""
"GRMZM5G890976";"2";149836614;149838408;"";""
"GRMZM5G816552";"2";149838957;149840211;"";""
"GRMZM2G079127";"2";150148299;150150973;"Uncharacterized protein  [Source:Uniprot/SPTREMBL;Acc:B4FT42]";"Zm.17263.1.A1_at"
"GRMZM2G308477";"2";150297793;150307621;"";""
"GRMZM5G896015";"2";151986669;151987184;"";""
"GRMZM5G857902";"2";152099560;152101867;"Uncharacterized protein  [Source:Uniprot/SPTREMBL;Acc:C0PDZ0]";""
"GRMZM2G304212";"2";152099574;152101867;"Putative uncharacterized protein  [Source:Uniprot/SPTREMBL;Acc:B6SJW3]";"Zm.18500.1.A1_at"
"GRMZM2G167982";"2";152546727;152550348;"";""
"GRMZM5G878825";"2";153662174;153665262;"Uncharacterized protein  [Source:Uniprot/SPTREMBL;Acc:B4FBZ7]";""
"GRMZM5G843237";"2";153665930;153666888;"";""
"GRMZM2G088293";"2";155653997;155661961;"";""
"GRMZM2G017382";"2";157033595;157035388;"Myristoyl-acyl carrier protein thioesterase  [Source:Uniprot/SPTREMBL;Acc:B6TW08]";""
"GRMZM2G019251";"2";158692993;158700989;"Putative uncharacterized protein  [Source:Uniprot/SPTREMBL;Acc:B6U704]";""
"GRMZM2G175576";"2";159040587;159044553;"";""
"GRMZM5G876616";"2";159085087;159087611;"Putative uncharacterized protein  [Source:Uniprot/SPTREMBL;Acc:B6SU53]";"Zm.17923.1.A1_at"
"GRMZM2G006933";"2";159103353;159109112;"";"Zm.9863.1.A1_a_at"
"GRMZM2G006933";"2";159103353;159109112;"";"Zm.8025.1.S1_a_at"
"GRMZM2G107672";"2";160532119;160533504;"";""
"GRMZM2G165133";"2";161831341;161832630;"Flavoprotein wrbA; Uncharacterized protein  [Source:Uniprot/SPTREMBL;Acc:B6T4R2]";"Zm.9101.1.A1_at"
"GRMZM5G823548";"2";162147600;162149036;"";""
"GRMZM2G136042";"2";163215542;163216918;"";""
"GRMZM2G042807";"2";164725957;164729707;"Pre-mRNA processing factor; Uncharacterized protein  [Source:Uniprot/SPTREMBL;Acc:B6TYH0]";"Zm.12318.1.A1_at"
"GRMZM2G042807";"2";164725957;164729707;"Pre-mRNA processing factor; Uncharacterized protein  [Source:Uniprot/SPTREMBL;Acc:B6TYH0]";"ZmAffx.889.1.S1_at"
"GRMZM2G142544";"2";165522060;165526699;"Uncharacterized protein  [Source:Uniprot/SPTREMBL;Acc:B8A1Z7]";""
"GRMZM2G018813";"2";167191019;167192305;"";"Zm.2276.1.S1_at"
"GRMZM2G018649";"2";168927966;168929389;"";""
"GRMZM2G340408";"2";169527642;169534286;"";""
"GRMZM2G028353";"2";170393027;170398878;"Uncharacterized protein  [Source:Uniprot/SPTREMBL;Acc:B8A2N3]";""
"GRMZM2G095540";"2";170440751;170443582;"";"Zm.4161.1.A1_at"
"GRMZM2G173809";"2";170630783;170633324;"rRNA N-glycosidase  [Source:Uniprot/SPTREMBL;Acc:B4FQ30]";"Zm.12584.5.A1_at"
"GRMZM2G047713";"2";170742185;170744726;"rRNA N-glycosidase  [Source:Uniprot/SPTREMBL;Acc:B4FQ30]";"Zm.12584.5.A1_at"
"GRMZM2G082580";"2";171408315;171412367;"";""
"GRMZM2G176977";"2";171703507;171711295;"Uncharacterized protein  [Source:Uniprot/SPTREMBL;Acc:B4FM52]";"Zm.1707.1.A1_at"
"GRMZM2G047431";"2";171891545;171897994;"Uncharacterized protein  [Source:Uniprot/SPTREMBL;Acc:B4FSB0]";"ZmAffx.95.1.A1_at"
"GRMZM2G096792";"2";172723919;172725083;"";"ZmAffx.1338.1.S1_at"
"GRMZM2G000601";"2";173344295;173348659;"Ubiquitin-conjugating enzyme E2-17 kDa  [Source:Uniprot/SPTREMBL;Acc:B6U4K0]";""
"GRMZM2G104563";"2";173495389;173496205;"";""
"GRMZM5G887303";"2";174247572;174250344;"Putative leucyl-tRNA synthetase  [Source:Uniprot/SPTREMBL;Acc:O81231]";"Zm.12595.1.S1_at"
"GRMZM2G078959";"2";174585722;174589995;"Putative uncharacterized protein  [Source:Uniprot/SPTREMBL;Acc:B6TPY4]";"Zm.4253.1.A1_at"
"AC193499.3_FG004";"2";175196636;175197340;"";""
"GRMZM2G100475";"2";175727483;175730607;"Uncharacterized protein  [Source:Uniprot/SPTREMBL;Acc:C0HDR2]";""
"GRMZM2G110412";"2";178426131;178428449;"";""
"GRMZM5G869299";"2";178521288;178523919;"Uncharacterized protein  [Source:Uniprot/SPTREMBL;Acc:B4G0D6]";""
"GRMZM2G527891";"2";178595620;178602402;"Uncharacterized protein  [Source:Uniprot/SPTREMBL;Acc:C0PFQ0]";"Zm.18488.1.A1_at"
"GRMZM2G119947";"2";178874262;178875138;"";""
"GRMZM2G125775";"2";179011181;179012357;"AN17  [Source:Uniprot/SPTREMBL;Acc:A8QZ75]";""
"GRMZM2G030241";"2";179687436;179689932;"Proline-rich polypeptide 6 isoform 1; Uncharacterized protein  [Source:Uniprot/SPTREMBL;Acc:B6T550]";"Zm.15807.1.S1_at"
"GRMZM2G341405";"2";183158827;183173609;"";""
"GRMZM2G057779";"2";183848059;183849948;"Uncharacterized protein  [Source:Uniprot/SPTREMBL;Acc:C0P4W1]";""
"GRMZM2G140160";"2";184056159;184064871;"Protein binding protein  [Source:Uniprot/SPTREMBL;Acc:B6SPB5]";"Zm.12515.1.A1_at"
"GRMZM2G091588";"2";184817709;184821832;"Cytochrome P450 monooxygenase CYP92A1  [Source:Uniprot/SPTREMBL;Acc:Q8VYA9]";"Zm.9563.1.A1_at"
"GRMZM2G147467";"2";184827089;184829875;"Flavonoid 3-monooxygenase  [Source:Uniprot/SPTREMBL;Acc:B6TYK7]";""
"GRMZM2G125482";"2";184907575;184909958;"Flavonoid 3-monooxygenase  [Source:Uniprot/SPTREMBL;Acc:B6SSX8]";""
"GRMZM2G414252";"2";185616246;185617611;"Uncharacterized protein  [Source:Uniprot/SPTREMBL;Acc:B4FL37]";""
"GRMZM2G176486";"2";185882089;185884296;"Uncharacterized protein  [Source:Uniprot/SPTREMBL;Acc:B8A281]";"Zm.4024.1.S1_at"
"GRMZM2G077718";"2";186257701;186258592;"";"Zm.1471.1.A1_a_at"
"GRMZM2G002131";"2";186829423;186833487;"";""
"GRMZM2G381059";"2";187085240;187094485;"Putative uncharacterized protein  [Source:Uniprot/SPTREMBL;Acc:B6TMQ8]";"Zm.19307.1.S1_at"
"GRMZM2G381071";"2";187109914;187110975;"EF hand family protein; Uncharacterized protein  [Source:Uniprot/SPTREMBL;Acc:B4G1S0]";""
"GRMZM2G076075";"2";188028095;188032381;"";""
"GRMZM2G153386";"2";188753947;188755661;"";"Zm.8723.1.A1_a_at"
"GRMZM2G018070";"2";189550238;189551365;"RING-H2 finger protein  [Source:Uniprot/SPTREMBL;Acc:B6SUW5]";"Zm.779.1.A1_at"
"GRMZM2G321297";"2";189550529;189551242;"";""
"GRMZM2G004138";"2";189926668;189928405;"Uncharacterized protein  [Source:Uniprot/SPTREMBL;Acc:B4FFN3]";"Zm.6343.1.A1_at"
"GRMZM2G080466";"2";190149383;190151399;"Uncharacterized protein  [Source:Uniprot/SPTREMBL;Acc:C4J9K1]";"Zm.7150.1.A1_a_at"
"GRMZM2G080466";"2";190149383;190151399;"Uncharacterized protein  [Source:Uniprot/SPTREMBL;Acc:C4J9K1]";"Zm.7150.4.A1_x_at"
"GRMZM2G080466";"2";190149383;190151399;"Uncharacterized protein  [Source:Uniprot/SPTREMBL;Acc:C4J9K1]";"Zm.7150.1.A1_x_at"
"GRMZM2G080466";"2";190149383;190151399;"Uncharacterized protein  [Source:Uniprot/SPTREMBL;Acc:C4J9K1]";"Zm.7150.3.A1_a_at"
"GRMZM2G080466";"2";190149383;190151399;"Uncharacterized protein  [Source:Uniprot/SPTREMBL;Acc:C4J9K1]";"Zm.7150.3.A1_x_at"
"GRMZM5G855064";"2";190149707;190150516;"Uncharacterized protein  [Source:Uniprot/SPTREMBL;Acc:C4J5K8]";""
"GRMZM2G134334";"2";190221217;190222430;"Multiple stress-responsive zinc-finger protein ISAP1  [Source:Uniprot/SPTREMBL;Acc:B6UIJ0]";"Zm.10253.1.A1_at"
"GRMZM2G436621";"2";190221316;190221962;"";""
"GRMZM2G178182";"2";193433358;193435869;"Uncharacterized protein  [Source:Uniprot/SPTREMBL;Acc:B4FI37]";""
"GRMZM2G150503";"2";194151436;194157257;"";""
"GRMZM2G340307";"2";194275201;194276976;"";""
"GRMZM2G022032";"2";194479783;194483607;"";"Zm.15439.1.A1_at"
"GRMZM2G034471";"2";195685844;195688226;"";"Zm.14042.1.A1_at"
"GRMZM2G172826";"2";195934972;195937356;"";"Zm.13840.1.S1_at"
"GRMZM2G113618";"2";196077949;196079957;"Uncharacterized protein  [Source:Uniprot/SPTREMBL;Acc:C0P5F6]";""
"GRMZM2G433854";"2";196784032;196786476;"";""
"GRMZM2G409722";"2";197180670;197182044;"Uncharacterized protein  [Source:Uniprot/SPTREMBL;Acc:B6U343]";"Zm.13685.1.A1_at"
"GRMZM2G108912";"2";197187325;197194172;"";""
"AC233910.1_FG004";"2";198480833;198484864;"";"Zm.2039.1.A1_at"
"GRMZM5G811444";"2";198481867;198482358;"Uncharacterized protein  [Source:Uniprot/SPTREMBL;Acc:C4J6Y1]";""
"GRMZM2G039811";"2";198972487;198976561;"Uncharacterized protein  [Source:Uniprot/SPTREMBL;Acc:B4FEP2]";""
"GRMZM2G114322";"2";199829378;199831770;"";"Zm.4465.1.A1_at"
"GRMZM2G448247";"2";199866023;199876367;"";"Zm.2551.1.A1_at"
"GRMZM2G107908";"2";199905990;199906160;"";""
"GRMZM5G868679";"2";200203230;200206395;"Uncharacterized protein  [Source:Uniprot/SPTREMBL;Acc:B4FLL4]";"Zm.17954.1.A1_at"
"GRMZM2G417715";"2";200747276;200748346;"";""
"AC212279.4_FG006";"2";202258076;202261018;"";""
"GRMZM2G179500";"2";202935368;202937192;"Uncharacterized protein  [Source:Uniprot/SPTREMBL;Acc:B4FIZ2]";"Zm.18130.1.S1_at"
"GRMZM2G026532";"2";204176991;204179237;"Uncharacterized protein  [Source:Uniprot/SPTREMBL;Acc:B4FRN1]";""
"GRMZM2G329301";"2";204176991;204179053;"Uncharacterized protein  [Source:Uniprot/SPTREMBL;Acc:B4FFN8]";""
"GRMZM5G853705";"2";204402816;204406116;"";""
"GRMZM2G365282";"2";204662756;204666095;"";""
"GRMZM2G046474";"2";204981877;204985788;"Putative uncharacterized protein  [Source:Uniprot/SPTREMBL;Acc:B6UAU6]";""
"GRMZM2G063238";"2";205088514;205092227;"";""
"GRMZM2G402804";"2";206139872;206146775;"Uncharacterized protein  [Source:Uniprot/SPTREMBL;Acc:C0PMV0]";""
"GRMZM2G087479";"2";206880681;206884674;"Uncharacterized protein  [Source:Uniprot/SPTREMBL;Acc:C0P3C7]";""
"GRMZM2G032042";"2";207163034;207166271;"";""
"GRMZM2G031945";"2";207174610;207175102;"";""
"GRMZM2G031909";"2";207202345;207203996;"";""
"GRMZM2G337845";"2";207687968;207695572;"";""
"GRMZM2G121458";"2";207810853;207824649;"Uncharacterized protein  [Source:Uniprot/SPTREMBL;Acc:C0HG06]";"Zm.2985.1.A1_at"
"GRMZM2G062156";"2";208298569;208300747;"Uncharacterized protein  [Source:Uniprot/SPTREMBL;Acc:B4FTY4]";""
"GRMZM2G105302";"2";208792243;208794560;"Putative uncharacterized protein  [Source:Uniprot/SPTREMBL;Acc:B6U5Y1]";""
"GRMZM2G378106";"2";209775090;209777671;"Indole-3-acetic acid amido synthetase  [Source:Uniprot/SPTREMBL;Acc:B6EBQ2]";""
"GRMZM2G152189";"2";210201034;210202214;"Uncharacterized protein  [Source:Uniprot/SPTREMBL;Acc:C0PGU1]";"Zm.11781.1.A1_at"
"GRMZM2G416552";"2";210918730;210931620;"";""
"GRMZM2G101769";"2";211875346;211877961;"TIFY transcription factor; Uncharacterized protein  [Source:Uniprot/SPTREMBL;Acc:B4G1J1]";"Zm.17088.1.A1_at"
"GRMZM2G159237";"2";212162733;212165780;"Uncharacterized protein  [Source:Uniprot/SPTREMBL;Acc:B4FZ84]";"Zm.5139.1.S1_at"
"GRMZM2G124919";"2";212198406;212202953;"";""
"GRMZM2G056612";"2";212397896;212403878;"Uncharacterized protein  [Source:Uniprot/SPTREMBL;Acc:C0PIB1]";""
"GRMZM2G473521";"2";212448128;212451158;"";""
"GRMZM2G044049";"2";213518053;213519504;"";""
"GRMZM2G102944";"2";213748522;213761946;"Serine/threonine-protein kinase Haspin; Uncharacterized protein  [Source:Uniprot/SPTREMBL;Acc:B6TIJ0]";"Zm.15469.1.S1_at"
"GRMZM2G102903";"2";213761672;213764919;"";"Zm.13641.1.S1_at"
"GRMZM2G075002";"2";213830471;213835107;"CBL-interacting serine/threonine-protein kinase 1  [Source:Uniprot/SPTREMBL;Acc:B6SUD4]";""
"GRMZM2G092877";"2";214007460;214009595;"Uncharacterized protein  [Source:Uniprot/SPTREMBL;Acc:B7ZYD5]";""
"GRMZM2G119675";"2";214051718;214055324;"Putative uncharacterized protein  [Source:Uniprot/SPTREMBL;Acc:B6TH68]";"Zm.3375.1.A1_at"
"GRMZM2G159200";"2";214481004;214482365;"";""
"GRMZM2G323828";"2";214500191;214502113;"";""
"GRMZM2G008623";"2";214508389;214514872;"Proteasome subunit alpha type  [Source:Uniprot/SPTREMBL;Acc:B6UFQ0]";"Zm.14302.6.A1_at"
"GRMZM5G875776";"2";214742787;214744356;"";""
"GRMZM5G811567";"2";214832456;214839745;"";""
"GRMZM2G082448";"2";214876216;214881588;"Protein Mo25  [Source:Uniprot/SPTREMBL;Acc:B6TFA8]";"Zm.17367.1.A1_at"
"GRMZM2G327595";"2";215329302;215333218;"Uncharacterized protein  [Source:Uniprot/SPTREMBL;Acc:C0HHB1]";"Zm.947.1.A1_at"
"GRMZM2G327595";"2";215329302;215333218;"Uncharacterized protein  [Source:Uniprot/SPTREMBL;Acc:C0HHB1]";"Zm.17220.1.S1_s_at"
"GRMZM2G327686";"2";215332840;215335028;"Uncharacterized protein  [Source:Uniprot/SPTREMBL;Acc:C0HH23]";""
"GRMZM2G327635";"2";216065592;216070724;"Ubiquitin carboxyl-terminal hydrolase  [Source:Uniprot/SPTREMBL;Acc:C4IZK3]";"Zm.2783.1.A1_at"
"GRMZM2G327692";"2";216070250;216071810;"Early response to dehydration 15-like protein; Uncharacterized protein  [Source:Uniprot/SPTREMBL;Acc:B4FGB3]";""
"GRMZM2G010783";"2";217276427;217278951;"Uncharacterized protein  [Source:Uniprot/SPTREMBL;Acc:B4FHI8]";"Zm.2584.1.A1_at"
"GRMZM2G001247";"2";217334517;217335757;"Uncharacterized protein  [Source:Uniprot/SPTREMBL;Acc:B4FF58]";""
"GRMZM2G133475";"2";217454675;217456356;"Peroxidase 66  [Source:Uniprot/SWISSPROT;Acc:A5H454]";""
"GRMZM2G473709";"2";217676436;217678659;"Ubiquinol-cytochrome c reductase complex 6.7 kDa protein; Uncharacterized protein  [Source:Uniprot/SPTREMBL;Acc:B4FEA0]";"Zm.9528.2.A1_at"
"GRMZM2G473709";"2";217676436;217678659;"Ubiquinol-cytochrome c reductase complex 6.7 kDa protein; Uncharacterized protein  [Source:Uniprot/SPTREMBL;Acc:B4FEA0]";"Zm.9528.1.A1_at"
"GRMZM2G003252";"2";217997898;218001975;"Uncharacterized protein  [Source:Uniprot/SPTREMBL;Acc:C0PNT8]";"Zm.17922.1.A1_at"
"GRMZM2G003409";"2";218011745;218014457;"Uncharacterized protein  [Source:Uniprot/SPTREMBL;Acc:B4F9U9]";""
"GRMZM2G003550";"2";218012213;218014301;"";""
"GRMZM2G019510";"2";218648475;218649334;"";""
"GRMZM5G822640";"2";219505417;219505794;"";""
"GRMZM2G127134";"2";219785666;219794161;"";""
"GRMZM2G172330";"2";220473027;220477039;"Brassinosteroid LRR receptor kinase  [Source:Uniprot/SPTREMBL;Acc:B6U7C7]";""
"GRMZM2G385787";"2";220623329;220623979;"Putative uncharacterized protein  [Source:Uniprot/SPTREMBL;Acc:B6U3Q9]";"Zm.15977.1.S1_at"
"GRMZM5G843434";"2";221314239;221315150;"Putative uncharacterized protein  [Source:Uniprot/SPTREMBL;Acc:B6SXE6]";"Zm.2383.1.A1_at"
"GRMZM2G171818";"2";221338746;221341097;"BHLH transcription factor  [Source:Uniprot/SPTREMBL;Acc:B6UBF8]";""
"GRMZM2G349839";"2";221394599;221397950;"";""
"GRMZM2G009188";"2";222939817;222945328;"";"Zm.9555.1.A1_x_at"
"GRMZM2G009188";"2";222939817;222945328;"";"Zm.9555.1.A1_at"
"GRMZM2G009188";"2";222939817;222945328;"";"Zm.9555.1.A1_a_at"
"GRMZM2G152962";"2";223104140;223106251;"Esterase  [Source:Uniprot/SPTREMBL;Acc:B6U9Q9]";""
"GRMZM2G015933";"2";223344741;223351453;"BRASSINOSTEROID INSENSITIVE 1-associated receptor kinase 1  [Source:Uniprot/SPTREMBL;Acc:B6SQE5]";"Zm.10830.1.S1_at"
"GRMZM5G819755";"2";224376082;224376653;"";""
"GRMZM2G322844";"2";224390336;224396815;"";""
"GRMZM2G130162";"2";225035540;225039939;"";"Zm.6137.1.A1_at"
"GRMZM2G084788";"2";225894649;225896062;"";""
"GRMZM2G074496";"2";225896403;225899247;"";""
"GRMZM2G053713";"2";227634031;227794351;"";""
"GRMZM2G158175";"2";228265048;228268945;"";""
"GRMZM2G158214";"2";228266509;228268157;"";""
"GRMZM2G519147";"2";228338338;228384305;"";""
"GRMZM2G116461";"2";228553237;228557137;"Putative uncharacterized protein  [Source:Uniprot/SPTREMBL;Acc:B6U1U8]";""
"GRMZM2G094953";"2";228757555;228764416;"";""
"GRMZM2G430995";"2";229229325;229231823;"Xyloglucan galactosyltransferase KATAMARI 1  [Source:Uniprot/SPTREMBL;Acc:B6SS28]";"Zm.15456.1.A1_at"
"GRMZM2G430998";"2";229229497;229231927;"";""
"GRMZM2G100700";"2";229780360;229781614;"Cytochrome c biogenesis C  [Source:Uniprot/SPTREMBL;Acc:Q0GR56]";"ZmAffx.1390.1.S1_at"
"GRMZM2G100722";"2";229781680;229783707;"Putative uncharacterized protein orf105-b  [Source:Uniprot/SPTREMBL;Acc:Q6R9H7]";"ZmAffx.1389.1.S1_at"
"GRMZM2G023132";"2";230098258;230098945;"";"Zm.3393.1.A1_at"
"GRMZM2G022403";"2";230148124;230150596;"Membrane protein; Uncharacterized protein  [Source:Uniprot/SPTREMBL;Acc:B6TJI4]";"Zm.7167.1.A1_at"
"GRMZM2G468199";"2";230266061;230267803;"";""
"GRMZM2G037077";"2";230273595;230274324;"";""
"GRMZM2G152258";"2";231084512;231086198;"Uncharacterized protein  [Source:Uniprot/SPTREMBL;Acc:B4FFM6]";"Zm.8147.1.A1_at"
"GRMZM2G152258";"2";231084512;231086198;"Uncharacterized protein  [Source:Uniprot/SPTREMBL;Acc:B4FFM6]";"Zm.8147.1.A1_s_at"
"GRMZM2G452954";"2";231089786;231091520;"";""
"GRMZM2G308463";"2";231311211;231312095;"";""
"GRMZM2G066840";"2";231529309;231530670;"";"ZmAffx.1097.1.S1_at"
"GRMZM2G557893";"2";231689519;231691014;"";""
"GRMZM2G107508";"2";231690605;231691014;"";""
"AC217293.3_FG007";"2";232381878;232388093;"Uncharacterized protein  [Source:Uniprot/SPTREMBL;Acc:C0HF82]";"Zm.17606.1.S1_at"
"GRMZM2G167676";"2";232649130;232651769;"";""
"GRMZM5G843555";"2";233034132;233036682;"Uncharacterized protein  [Source:Uniprot/SPTREMBL;Acc:B4FNB0]";"Zm.2920.1.A1_at"
"GRMZM2G018992";"2";234069924;234072190;"Plant-specific domain TIGR01615 family protein  [Source:Uniprot/SPTREMBL;Acc:B6SS18]";"Zm.9648.1.A1_at"
"GRMZM2G018800";"2";234087775;234090820;"Uncharacterized protein  [Source:Uniprot/SPTREMBL;Acc:C0PNL7]";"Zm.6634.1.A1_at"
"GRMZM2G117226";"2";234138805;234145363;"Uncharacterized protein  [Source:Uniprot/SPTREMBL;Acc:B4FJG2]";""
"GRMZM2G476791";"2";234256683;234258837;"";""
"GRMZM2G170934";"2";234342802;234346897;"Uncharacterized protein  [Source:Uniprot/SPTREMBL;Acc:B7ZY57]";"Zm.19335.1.A1_at"
"GRMZM2G020898";"2";234432121;234436077;"Glucan endo-1,3-beta-glucosidase 5; Uncharacterized protein  [Source:Uniprot/SPTREMBL;Acc:B4FB19]";""
"GRMZM5G854070";"2";234432363;234436077;"Uncharacterized protein  [Source:Uniprot/SPTREMBL;Acc:C0P5S7]";""
"GRMZM5G822237";"2";234581634;234582741;"Cylicin-1  [Source:Uniprot/SPTREMBL;Acc:B6TE22]";""
"GRMZM2G178890";"2";234631321;234632499;"";"Zm.3415.1.S1_at"
"GRMZM2G399828";"2";234886437;234893339;"";"Zm.11385.1.A1_at"
"GRMZM2G399844";"2";234893832;234897679;"Uncharacterized protein  [Source:Uniprot/SPTREMBL;Acc:C0PFB3]";""
"GRMZM2G139467";"2";234927959;234929946;"Uncharacterized protein  [Source:Uniprot/SPTREMBL;Acc:B8A110]";""
"GRMZM2G520154";"2";235079452;235079784;"";""
"GRMZM5G851654";"2";235081470;235084856;"Uncharacterized protein  [Source:Uniprot/SPTREMBL;Acc:C0PI75]";"Zm.3529.1.A1_a_at"
"GRMZM5G851654";"2";235081470;235084856;"Uncharacterized protein  [Source:Uniprot/SPTREMBL;Acc:C0PI75]";"Zm.3529.1.A1_at"
"GRMZM5G851654";"2";235081470;235084856;"Uncharacterized protein  [Source:Uniprot/SPTREMBL;Acc:C0PI75]";"Zm.3529.1.A1_x_at"
"GRMZM5G851654";"2";235081470;235084856;"Uncharacterized protein  [Source:Uniprot/SPTREMBL;Acc:C0PI75]";"Zm.3413.1.S1_at"
"GRMZM2G102102";"2";236201671;236203108;"";""
"GRMZM2G173882";"2";237012379;237014288;"Myb-like DNA-binding domain, SHAQKYF class family protein  [Source:Uniprot/SPTREMBL;Acc:B6TK28]";""
"GRMZM2G473033";"2";237036282;237041268;"";""
"GRMZM2G378515";"2";237079944;237085249;"";""
"GRMZM2G452121";"2";237309476;237311807;"";""
"GRMZM2G396357";"2";237566351;237571362;"";""
"GRMZM2G415238";"3";1099825;1102720;"";""
"GRMZM2G175065";"3";1545604;1548842;"Uncharacterized protein  [Source:Uniprot/SPTREMBL;Acc:B4FX12]";"Zm.10527.1.A1_at"
"GRMZM2G010460";"3";1683997;1688795;"Uncharacterized protein  [Source:Uniprot/SPTREMBL;Acc:B4FI48]";"Zm.2040.2.S1_a_at"
"GRMZM2G010460";"3";1683997;1688795;"Uncharacterized protein  [Source:Uniprot/SPTREMBL;Acc:B4FI48]";"Zm.2040.1.S1_at"
"GRMZM5G896053";"3";1687251;1687959;"Uncharacterized protein  [Source:Uniprot/SPTREMBL;Acc:C0PN03]";""
"GRMZM2G123558";"3";1711661;1714037;"DREPP4 protein; Uncharacterized protein  [Source:Uniprot/SPTREMBL;Acc:B4FAQ9]";"Zm.6882.2.A1_at"
"GRMZM2G123541";"3";1713128;1714293;"";""
"GRMZM2G099678";"3";2001570;2004202;"Vegetative storage protein PNI288  [Source:Uniprot/SPTREMBL;Acc:B6T4U2]";""
"GRMZM5G826750";"3";2003255;2003953;"Uncharacterized protein  [Source:Uniprot/SPTREMBL;Acc:C4IYF4]";""
"GRMZM2G153138";"3";2070509;2079118;"Thioesterase family protein  [Source:Uniprot/SPTREMBL;Acc:B6SRF5]";"Zm.1580.1.A1_at"
"GRMZM5G814451";"3";2782229;2783475;"";""
"AC194022.3_FG013";"3";2782926;2783195;"Putative uncharacterized protein  [Source:Uniprot/SPTREMBL;Acc:B6STB0]";""
"GRMZM2G060974";"3";2955821;2957584;"";""
"GRMZM2G085176";"3";3209218;3210859;"";""
"GRMZM2G102795";"3";3399296;3402882;"SEC13 protein; SEC13-related protein; Uncharacterized protein  [Source:Uniprot/SPTREMBL;Acc:B6UBG2]";"Zm.12162.2.S1_a_at"
"GRMZM2G102795";"3";3399296;3402882;"SEC13 protein; SEC13-related protein; Uncharacterized protein  [Source:Uniprot/SPTREMBL;Acc:B6UBG2]";"Zm.12162.2.S1_at"
"GRMZM2G400954";"3";3399346;3402736;"";""
"GRMZM2G045330";"3";4339924;4345556;"Shaggy-related protein kinase eta; Uncharacterized protein  [Source:Uniprot/SPTREMBL;Acc:B6TB49]";"Zm.2849.1.S1_at"
"GRMZM2G035131";"3";4550267;4554632;"";""
"GRMZM2G035008";"3";4557297;4566386;"Uncharacterized protein  [Source:Uniprot/SPTREMBL;Acc:C0P2Q8]";"Zm.653.1.S1_at"
"GRMZM2G034773";"3";4585188;4593010;"";""
"GRMZM2G068322";"3";5792481;5794370;"Harpin-induced protein  [Source:Uniprot/SPTREMBL;Acc:B6UHI1]";""
"GRMZM2G178738";"3";6585156;6585683;"";""
"GRMZM5G853245";"3";6683000;6684904;"Uncharacterized protein  [Source:Uniprot/SPTREMBL;Acc:B4FZU7]";""
"GRMZM2G166603";"3";6912612;6923034;"";"Zm.5860.1.A1_at"
"GRMZM2G166603";"3";6912612;6923034;"";"Zm.5860.1.A1_a_at"
"GRMZM2G166603";"3";6912612;6923034;"";"Zm.5987.1.A1_at"
"GRMZM2G141723";"3";7130276;7136667;"Putative uncharacterized protein  [Source:Uniprot/SPTREMBL;Acc:B6SGD9]";""
"GRMZM5G869453";"3";7956058;7958178;"";""
"GRMZM2G151390";"3";9262347;9263998;"";""
"GRMZM2G120296";"3";9864811;9866070;"";""
"GRMZM2G028774";"3";10143612;10146680;"Uncharacterized protein  [Source:Uniprot/SPTREMBL;Acc:B4FN83]";""
"GRMZM2G129999";"3";10325859;10334019;"";""
"GRMZM5G884819";"3";11012723;11013496;"Uncharacterized protein  [Source:Uniprot/SPTREMBL;Acc:C0HEL9]";""
"GRMZM2G061798";"3";11540974;11541721;"Putative uncharacterized protein  [Source:Uniprot/SPTREMBL;Acc:B6UC03]";""
"GRMZM2G039454";"3";11648913;11655958;"Cellulose synthase-3  [Source:Uniprot/SPTREMBL;Acc:Q9LLI7]";"Zm.519.1.S1_at"
"GRMZM2G066413";"3";12295520;12298243;"";""
"GRMZM2G150906";"3";12571385;12575346;"Uncharacterized protein  [Source:Uniprot/SPTREMBL;Acc:C0P4N4]";""
"GRMZM2G014114";"3";12757221;12758583;"Uncharacterized protein  [Source:Uniprot/SPTREMBL;Acc:B4FH93]";""
"GRMZM2G033126";"3";12984348;12997162;"";""
"GRMZM2G023952";"3";13075767;13077940;"Cytochrome P450 monooxygenase  [Source:Uniprot/SPTREMBL;Acc:C4PJN6]";""
"GRMZM2G158342";"3";13109108;13110869;"";""
"GRMZM5G858165";"3";13491526;13493381;"Uncharacterized protein  [Source:Uniprot/SPTREMBL;Acc:C4J9I4]";""
"GRMZM2G006654";"3";13495796;13497320;"";""
"GRMZM2G016232";"3";13959415;13961037;"Histone H4  [Source:Uniprot/SWISSPROT;Acc:P62787]";""
"GRMZM2G177242";"3";15069944;15071380;"Uncharacterized protein  [Source:Uniprot/SPTREMBL;Acc:B4FU73]";""
"GRMZM2G102186";"3";15441392;15442810;"Uncharacterized protein  [Source:Uniprot/SPTREMBL;Acc:C4J210]";""
"GRMZM2G102047";"3";15481841;15482123;"";""
"AC190933.3_FG004";"3";16622724;16624527;"";""
"AC215260.3_FG001";"3";17124394;17124921;"Uncharacterized protein  [Source:Uniprot/SPTREMBL;Acc:B4FVX8]";"Zm.10222.1.A1_at"
"GRMZM2G411238";"3";17447250;17450145;"";""
"GRMZM2G701362";"3";18639402;18640833;"";""
"GRMZM2G058808";"3";18639468;18640726;"";""
"GRMZM2G161154";"3";19835198;19836420;"Metallothionein-like protein type 2  [Source:Uniprot/SPTREMBL;Acc:B6TYT0]";"Zm.15850.1.S1_at"
"GRMZM2G169121";"3";19953207;19956337;"Uncharacterized protein  [Source:Uniprot/SPTREMBL;Acc:B4FHN6]";""
"GRMZM2G132678";"3";20803426;20814232;"";"Zm.17379.1.S1_at"
"GRMZM2G107211";"3";21090513;21097604;"Anthranilate N-benzoyltransferase protein 1  [Source:Uniprot/SPTREMBL;Acc:B6TCS3]";"Zm.17379.1.S1_at"
"GRMZM2G126749";"3";21375547;21378108;"";""
"GRMZM5G850019";"3";21462344;21471868;"Uncharacterized protein  [Source:Uniprot/SPTREMBL;Acc:B4G0K2]";"Zm.16296.1.A1_at"
"GRMZM2G032107";"3";22577683;22578780;"Putative uncharacterized protein  [Source:Uniprot/SPTREMBL;Acc:B6U3Q6]";""
"GRMZM2G009282";"3";22821827;22827568;"Uncharacterized protein  [Source:Uniprot/SPTREMBL;Acc:C4J6W6]";"Zm.6376.1.A1_at"
"GRMZM2G309711";"3";22821903;22823493;"";""
"GRMZM2G086727";"3";24475094;24477505;"";""
"GRMZM2G336879";"3";26024059;26030997;"Carboxylic ester hydrolase  [Source:Uniprot/SPTREMBL;Acc:B6U063]";""
"GRMZM2G090584";"3";26258973;26261493;"Uncharacterized protein  [Source:Uniprot/SPTREMBL;Acc:B4FAX1]";"ZmAffx.1178.1.S1_at"
"GRMZM2G410916";"3";26353991;26357329;"";"Zm.10319.1.S1_at"
"GRMZM2G491268";"3";27435741;27436366;"";"ZmAffx.1478.1.S1_at"
"GRMZM2G169878";"3";29694628;29696638;"Uncharacterized protein  [Source:Uniprot/SPTREMBL;Acc:B4F9P1]";"Zm.4271.5.A1_x_at"
"GRMZM2G169878";"3";29694628;29696638;"Uncharacterized protein  [Source:Uniprot/SPTREMBL;Acc:B4F9P1]";"Zm.4271.1.A1_at"
"GRMZM2G169486";"3";30136725;30143666;"Peroxin Pex14  [Source:Uniprot/SPTREMBL;Acc:B6TM66]";""
"AC226235.2_FG001";"3";30997053;30998201;"Isoflavone reductase homolog IRL  [Source:Uniprot/SWISSPROT;Acc:P52580]";"Zm.391.1.S1_at"
"GRMZM2G049895";"3";32034266;32037716;"Uncharacterized protein  [Source:Uniprot/SPTREMBL;Acc:C4IYD7]";"ZmAffx.712.1.A1_at"
"GRMZM2G083111";"3";32106914;32108587;"";"Zm.2151.1.A1_at"
"GRMZM2G314434";"3";32481398;32483932;"";""
"GRMZM2G170307";"3";32780240;32783181;"";"Zm.13544.1.A1_at"
"GRMZM2G470981";"3";32783855;32792053;"";""
"GRMZM2G132936";"3";32949193;32958127;"";"Zm.16205.1.A1_at"
"GRMZM2G132936";"3";32949193;32958127;"";"Zm.3476.1.A1_at"
"GRMZM2G472248";"3";36311866;36312838;"Protein induced upon tuberization  [Source:Uniprot/SPTREMBL;Acc:B6TNY6]";"Zm.4882.2.S1_at"
"GRMZM2G472248";"3";36311866;36312838;"Protein induced upon tuberization  [Source:Uniprot/SPTREMBL;Acc:B6TNY6]";"Zm.2331.1.S1_x_at"
"GRMZM2G332259";"3";36593065;36594287;"Rapid alkalinization factor 1  [Source:Uniprot/SPTREMBL;Acc:B6U664]";"Zm.13989.1.A1_at"
"GRMZM2G132913";"3";37359964;37361914;"Uncharacterized protein  [Source:Uniprot/SPTREMBL;Acc:B4FYB8]";""
"GRMZM2G178460";"3";39820091;39823461;"Protein brittle-1; Uncharacterized protein  [Source:Uniprot/SPTREMBL;Acc:B6TN88]";"Zm.17507.1.A1_at"
"GRMZM2G089959";"3";40523536;40529727;"";""
"GRMZM2G089982";"3";40528986;40531530;"Peroxidase 72; Uncharacterized protein  [Source:Uniprot/SPTREMBL;Acc:B6T3V1]";"Zm.4338.1.A1_at"
"GRMZM2G089982";"3";40528986;40531530;"Peroxidase 72; Uncharacterized protein  [Source:Uniprot/SPTREMBL;Acc:B6T3V1]";"Zm.4338.3.S1_at"
"GRMZM2G119879";"3";40874981;40880874;"";""
"GRMZM2G701449";"3";41136668;41136980;"";""
"GRMZM2G029219";"3";43223995;43231708;"Carbohydrate transporter/ sugar porter/ transporter  [Source:Uniprot/SPTREMBL;Acc:B6TU20]";"Zm.3331.1.A1_at"
"GRMZM2G305247";"3";44221304;44223444;"";""
"GRMZM2G305264";"3";44221304;44223418;"Uncharacterized protein  [Source:Uniprot/SPTREMBL;Acc:C0PF84]";"Zm.11863.1.A1_at"
"GRMZM2G003883";"3";44224072;44229612;"Pyruvate kinase  [Source:Uniprot/SPTREMBL;Acc:C0PGG5]";"Zm.7002.1.S1_at"
"GRMZM2G079196";"3";45051763;45069523;"Uncharacterized protein  [Source:Uniprot/SPTREMBL;Acc:C0HFZ9]";""
"GRMZM2G133802";"3";47738975;47742300;"Tubulin beta-5 chain  [Source:Uniprot/SWISSPROT;Acc:Q43697]";"Zm.4718.2.S1_a_at"
"GRMZM2G133802";"3";47738975;47742300;"Tubulin beta-5 chain  [Source:Uniprot/SWISSPROT;Acc:Q43697]";"Zm.4718.1.S1_at"
"GRMZM2G111406";"3";49256426;49259026;"";""
"GRMZM2G060647";"3";49865365;49868316;"Putative uncharacterized protein  [Source:Uniprot/SPTREMBL;Acc:B6TGC6]";""
"GRMZM5G819302";"3";49865401;49867120;"";""
"GRMZM2G572807";"3";49994397;49994793;"";""
"GRMZM2G170120";"3";50606697;50611749;"Uncharacterized protein  [Source:Uniprot/SPTREMBL;Acc:B4FH33]";"Zm.1824.1.S1_at"
"GRMZM2G457909";"3";50743475;50747424;"";""
"GRMZM2G111593";"3";53144189;53151462;"Uncharacterized protein  [Source:Uniprot/SPTREMBL;Acc:C0HET1]";""
"GRMZM2G103755";"3";54118553;54121826;"PIT1  [Source:Uniprot/SPTREMBL;Acc:B6TL02]";""
"GRMZM5G836466";"3";55477440;55478555;"";""
"GRMZM2G072890";"3";56991042;56991890;"Late embryogenesis abundant protein  [Source:Uniprot/SPTREMBL;Acc:B6SP33]";"Zm.1882.1.S1_at"
"GRMZM2G032887";"3";57232425;57237440;"";"Zm.537.1.A1_a_at"
"GRMZM5G811948";"3";57664538;57670561;"";"Zm.16189.3.A1_at"
"GRMZM5G818655";"3";57991700;57993286;"";""
"GRMZM2G134618";"3";58563786;58567161;"";"Zm.7707.1.S1_a_at"
"GRMZM2G134618";"3";58563786;58567161;"";"Zm.7707.2.A1_at"
"GRMZM5G870251";"3";58565132;58566354;"Uncharacterized protein  [Source:Uniprot/SPTREMBL;Acc:C0P6R3]";""
"GRMZM2G117030";"3";60531549;60535214;"Uncharacterized protein  [Source:Uniprot/SPTREMBL;Acc:C0PDY5]";""
"GRMZM2G034188";"3";60953701;60958414;"";""
"GRMZM2G437490";"3";63695677;63698880;"";""
"GRMZM2G037209";"3";65286773;65289071;"Uncharacterized protein  [Source:Uniprot/SPTREMBL;Acc:B4FE31]";""
"GRMZM2G153985";"3";76201095;76215891;"";""
"GRMZM2G363817";"3";84364346;84365574;"";""
"GRMZM2G044724";"3";85672960;85676903;"Uncharacterized protein  [Source:Uniprot/SPTREMBL;Acc:B4FPG7]";""
"AC197150.3_FG003";"3";87791576;87795120;"";""
"GRMZM2G009715";"3";87793922;87799674;"";""
"GRMZM5G877597";"3";87988867;87992099;"Uncharacterized protein  [Source:Uniprot/SPTREMBL;Acc:B4FP82]";""
"GRMZM2G105368";"3";89944102;89947866;"Uncharacterized protein  [Source:Uniprot/SPTREMBL;Acc:B4FFK4]";"Zm.17642.1.A1_at"
"GRMZM2G022386";"3";91461024;91464402;"";""
"GRMZM2G062613";"3";94000020;94003415;"Uncharacterized protein  [Source:Uniprot/SPTREMBL;Acc:B4G154]";""
"GRMZM2G053914";"3";94396047;94397384;"";""
"GRMZM2G053917";"3";94396052;94399789;"Uncharacterized protein  [Source:Uniprot/SPTREMBL;Acc:C0PD29]";"Zm.3334.2.A1_a_at"
"GRMZM2G090686";"3";96608841;96612374;"";""
"GRMZM2G426467";"3";97315287;97319057;"";""
"GRMZM2G063306";"3";112059631;112065432;"";""
"GRMZM2G047637";"3";113364679;113366959;"Uncharacterized protein  [Source:Uniprot/SPTREMBL;Acc:C4J362]";"Zm.2868.1.A1_at"
"GRMZM2G062036";"3";113451524;113452187;"";""
"GRMZM2G093347";"3";113490913;113498209;"Uncharacterized protein  [Source:Uniprot/SPTREMBL;Acc:B4FS03]";"Zm.7071.1.S1_at"
"GRMZM2G176282";"3";114893019;114902035;"EXS, C-terminal  [Source:Uniprot/SPTREMBL;Acc:B6TZ47]";""
"GRMZM2G143427";"3";115091369;115095326;"Uncharacterized protein  [Source:Uniprot/SPTREMBL;Acc:B4FK37]";""
"GRMZM2G053692";"3";116365989;116368526;"";""
"GRMZM2G105766";"3";118307088;118308627;"";""
"GRMZM2G390345";"3";119659394;119664107;"";"Zm.4277.2.S1_a_at"
"GRMZM2G139624";"3";120356958;120359893;"";""
"GRMZM2G152470";"3";121088070;121092078;"Homocysteine S-methyltransferase 3  [Source:Uniprot/SWISSPROT;Acc:Q9FUM8]";"Zm.530.1.S1_at"
"GRMZM2G152421";"3";121092014;121097549;"";"Zm.6930.1.A1_at"
"GRMZM2G574218";"3";121092332;121092464;"";""
"GRMZM2G169544";"3";121133013;121144390;"";"Zm.14895.1.A1_at"
"GRMZM2G067456";"3";127023557;127025550;"60S ribosomal protein L2  [Source:Uniprot/SPTREMBL;Acc:B6TGT0]";"Zm.16747.2.A1_at"
"GRMZM2G060680";"3";127119632;127121126;"Uncharacterized protein  [Source:Uniprot/SPTREMBL;Acc:B8A0S8]";""
"GRMZM2G169562";"3";129320422;129325352;"";""
"GRMZM2G100435";"3";130006742;130006916;"";""
"GRMZM2G032198";"3";130544768;130545616;"";"Zm.244.2.A1_at"
"GRMZM2G374405";"3";130853906;130854433;"";""
"GRMZM2G030790";"3";131637136;131638111;"Jasmonate-induced protein  [Source:Uniprot/SPTREMBL;Acc:B6TLX4]";""
"GRMZM2G140101";"3";131730020;131731520;"Phytase  [Source:Uniprot/SPTREMBL;Acc:Q9T0N7]";"Zm.14138.1.A1_at"
"AC206425.3_FG002";"3";131958379;131959124;"Jasmonate-induced protein; Uncharacterized protein  [Source:Uniprot/SPTREMBL;Acc:B4FSG4]";""
"GRMZM2G155998";"3";133810029;133812839;"Uncharacterized protein  [Source:Uniprot/SPTREMBL;Acc:C0PF49]";""
"GRMZM2G175761";"3";134641615;134643267;"Pollen-specific protein SF3  [Source:Uniprot/SPTREMBL;Acc:B6SXB1]";""
"GRMZM2G110369";"3";134709198;134711574;"Uncharacterized protein  [Source:Uniprot/SPTREMBL;Acc:B4FME9]";"Zm.10209.1.A1_at"
"GRMZM2G005419";"3";134818584;134820223;"Putative uncharacterized protein  [Source:Uniprot/SPTREMBL;Acc:B6SZ16]";""
"GRMZM2G326116";"3";135111818;135133286;"";"Zm.12422.1.S1_at"
"GRMZM2G431584";"3";137396342;137413848;"";""
"GRMZM2G422175";"3";137706720;137707900;"Putative uncharacterized protein  [Source:Uniprot/SPTREMBL;Acc:B6T6S6]";""
"GRMZM2G422210";"3";137706864;137710786;"Uncharacterized protein  [Source:Uniprot/SPTREMBL;Acc:B8A2S7]";""
"GRMZM2G358076";"3";138125411;138131220;"";"Zm.17841.1.A1_at"
"GRMZM2G046550";"3";139694037;139697048;"";""
"GRMZM2G115812";"3";141588875;141600870;"Uncharacterized protein  [Source:Uniprot/SPTREMBL;Acc:C4JA62]";""
"GRMZM2G360698";"3";142453917;142461260;"Uncharacterized protein  [Source:Uniprot/SPTREMBL;Acc:B4FY45]";"Zm.6503.1.A1_at"
"GRMZM5G807602";"3";143039243;143040615;"Uncharacterized protein  [Source:Uniprot/SPTREMBL;Acc:B4FDU9]";""
"GRMZM2G368151";"3";143090538;143091916;"Uncharacterized protein  [Source:Uniprot/SPTREMBL;Acc:B4FDU9]";""
"GRMZM2G016668";"3";144132062;144134374;"Ring zinc finger protein  [Source:Uniprot/SPTREMBL;Acc:B6UFJ3]";""
"GRMZM2G097258";"3";145470464;145473438;"Uncharacterized protein  [Source:Uniprot/SPTREMBL;Acc:C0HIM9]";""
"GRMZM2G174249";"3";145763792;145767226;"Uncharacterized protein  [Source:Uniprot/SPTREMBL;Acc:C4J4S1]";"Zm.5416.1.A1_at"
"GRMZM2G171484";"3";146629199;146631364;"Ribosomal protein S10  [Source:Uniprot/SPTREMBL;Acc:J7LC26]";"Zm.16177.1.S1_at"
"GRMZM2G179465";"3";146677001;146679936;"Putative uncharacterized protein  [Source:Uniprot/SPTREMBL;Acc:B6SHV5]";"Zm.17167.1.A1_a_at"
"GRMZM2G136635";"3";146756647;146757488;"Putative uncharacterized protein  [Source:Uniprot/SPTREMBL;Acc:B6STC3]";"Zm.1099.1.A1_at"
"GRMZM2G168707";"3";147844663;147847049;"Uncharacterized protein; Zinc finger, C3HC4 type family protein  [Source:Uniprot/SPTREMBL;Acc:B4FUI7]";"Zm.4344.1.A1_at"
"GRMZM2G057413";"3";148071103;148072213;"";"Zm.9312.1.A1_at"
"GRMZM2G516348";"3";148102109;148102594;"";""
"GRMZM2G052571";"3";149424178;149425328;"Glutathione S-transferase  [Source:Uniprot/SPTREMBL;Acc:B6SUR9]";"Zm.10134.1.A1_at"
"GRMZM2G146475";"3";149448034;149449090;"Uncharacterized protein  [Source:Uniprot/SPTREMBL;Acc:B8A2B5]";"Zm.554.1.A1_at"
"GRMZM2G125032";"3";151858689;151860775;"Beta-1,3-glucanase  [Source:Uniprot/SPTREMBL;Acc:E1AFV5]";"Zm.6689.1.A1_s_at"
"GRMZM2G125032";"3";151858689;151860775;"Beta-1,3-glucanase  [Source:Uniprot/SPTREMBL;Acc:E1AFV5]";"Zm.6689.1.A1_at"
"GRMZM2G018022";"3";152617469;152622382;"";""
"GRMZM5G822137";"3";155358894;155361055;"Uncharacterized protein  [Source:Uniprot/SPTREMBL;Acc:B4FA86]";"Zm.19024.1.A1_at"
"GRMZM2G701861";"3";157613412;157613800;"";""
"GRMZM2G119650";"3";158609642;158613255;"F-box domain containing protein; Uncharacterized protein  [Source:Uniprot/SPTREMBL;Acc:B6U651]";"Zm.14136.1.A1_at"
"GRMZM2G471691";"3";159042204;159048810;"";""
"GRMZM5G852502";"3";160709513;160714196;"Uncharacterized protein  [Source:Uniprot/SPTREMBL;Acc:B4F9Q1]";"Zm.14048.1.A1_at"
"GRMZM2G166548";"3";162138015;162139431;"";""
"GRMZM2G025414";"3";165502885;165504076;"BCL-2 binding anthanogene-1  [Source:Uniprot/SPTREMBL;Acc:B6STZ6]";"Zm.8261.1.A1_at"
"GRMZM2G127756";"3";165676096;165685551;"Uncharacterized protein  [Source:Uniprot/SPTREMBL;Acc:C4J6Q6]";"Zm.10192.1.A1_at"
"GRMZM2G113264";"3";166114395;166136572;"Uncharacterized protein  [Source:Uniprot/SPTREMBL;Acc:B4FPS2]";""
"GRMZM2G114873";"3";166491755;166495032;"Helix-loop-helix DNA-binding domain containing protein  [Source:Uniprot/SPTREMBL;Acc:B6TUA5]";"Zm.17490.1.A1_a_at"
"GRMZM2G064914";"3";167730339;167734212;"Uncharacterized protein  [Source:Uniprot/SPTREMBL;Acc:B4FCC0]";"Zm.13607.1.A1_at"
"GRMZM2G041930";"3";167829289;167846529;"Uncharacterized protein  [Source:Uniprot/SPTREMBL;Acc:B8A0T9]";""
"GRMZM2G376085";"3";170814775;170818703;"";""
"GRMZM2G014653";"3";170863580;170866035;"NAC domain-containing protein 48; NAC transcription factor  [Source:Uniprot/SPTREMBL;Acc:B6SU27]";"Zm.4838.1.A1_at"
"GRMZM2G039365";"3";171792049;171795701;"Seven-transmembrane-domain protein 1; Uncharacterized protein  [Source:Uniprot/SPTREMBL;Acc:B4FQK1]";"Zm.1488.1.S1_at"
"GRMZM2G078500";"3";172376582;172379604;"";"Zm.3592.1.S1_at"
"GRMZM2G049373";"3";173048169;173050851;"Uncharacterized protein  [Source:Uniprot/SPTREMBL;Acc:B4FCM5]";""
"GRMZM2G081652";"3";173515706;173518871;"Uncharacterized protein  [Source:Uniprot/SPTREMBL;Acc:C0P4T2]";"Zm.4978.1.A1_at"
"GRMZM2G400602";"3";174404507;174407023;"Uncharacterized protein  [Source:Uniprot/SPTREMBL;Acc:C0HEP6]";""
"GRMZM2G129415";"3";174489102;174492477;"";""
"GRMZM2G002678";"3";174739123;174743840;"Uncharacterized protein  [Source:Uniprot/SPTREMBL;Acc:B8A0I5]";""
"GRMZM2G305793";"3";174742433;174743871;"";""
"AC155610.2_FG007";"3";175729266;175732123;"Uncharacterized protein  [Source:Uniprot/SPTREMBL;Acc:B4FVZ3]";""
"GRMZM2G078314";"3";175913210;175914335;"Histone H3  [Source:Uniprot/SPTREMBL;Acc:B6TTP0]";""
"GRMZM2G053284";"3";175942135;175945164;"Uncharacterized protein  [Source:Uniprot/SPTREMBL;Acc:B4FV86]";"Zm.18114.1.A1_at"
"GRMZM5G898347";"3";176614795;176616377;"Uncharacterized protein  [Source:Uniprot/SPTREMBL;Acc:C0PF09]";""
"GRMZM5G837822";"3";176615173;176616148;"Hevamine-A  [Source:Uniprot/SPTREMBL;Acc:B6TVA3]";""
"GRMZM2G060276";"3";176828262;176836115;"Uncharacterized protein  [Source:Uniprot/SPTREMBL;Acc:C0P8C7]";"Zm.15031.1.A1_at"
"GRMZM2G053801";"3";177490009;177494511;"G10-like protein; Uncharacterized protein  [Source:Uniprot/SPTREMBL;Acc:B4F7Z7]";"Zm.7011.1.S1_s_at"
"GRMZM2G053801";"3";177490009;177494511;"G10-like protein; Uncharacterized protein  [Source:Uniprot/SPTREMBL;Acc:B4F7Z7]";"Zm.7011.1.S1_at"
"GRMZM2G003682";"3";178149614;178151478;"Uncharacterized protein  [Source:Uniprot/SPTREMBL;Acc:C0P2W6]";""
"GRMZM2G083574";"3";178267233;178269233;"Uncharacterized protein  [Source:Uniprot/SPTREMBL;Acc:C0P416]";""
"GRMZM2G085577";"3";179031418;179040320;"Phosphorylase  [Source:Uniprot/SPTREMBL;Acc:B5AMJ8]";"Zm.9000.1.A1_at"
"GRMZM2G466780";"3";179118224;179123201;"Protein kinase  [Source:Uniprot/SPTREMBL;Acc:B6SSY8]";""
"GRMZM2G031986";"3";180128657;180130634;"";""
"GRMZM2G064853";"3";180553262;180561165;"Uncharacterized protein  [Source:Uniprot/SPTREMBL;Acc:B4FT94]";"Zm.17253.1.S1_at"
"GRMZM2G367668";"3";180569045;180571815;"L-ascorbate oxidase  [Source:Uniprot/SPTREMBL;Acc:B6UCC4]";""
"GRMZM2G436295";"3";181619315;181620140;"";"Zm.1143.1.S1_at"
"GRMZM5G843352";"3";181619315;181620140;"";""
"GRMZM2G123977";"3";181812170;181816113;"Protein binding protein  [Source:Uniprot/SPTREMBL;Acc:B6SVN9]";""
"GRMZM2G043095";"3";183173180;183177740;"Uncharacterized protein  [Source:Uniprot/SPTREMBL;Acc:C0P9X9]";""
"GRMZM2G132169";"3";183701021;183703536;"Uncharacterized protein  [Source:Uniprot/SPTREMBL;Acc:C0P4F2]";"Zm.17315.1.A1_at"
"GRMZM2G014979";"3";184209451;184211341;"Uncharacterized protein  [Source:Uniprot/SPTREMBL;Acc:C4J9T2]";"ZmAffx.388.1.A1_at"
"GRMZM2G014979";"3";184209451;184211341;"Uncharacterized protein  [Source:Uniprot/SPTREMBL;Acc:C4J9T2]";"Zm.19002.1.A1_at"
"GRMZM2G027375";"3";184324543;184326998;"";""
"GRMZM5G896564";"3";184324639;184326998;"";""
"GRMZM2G506022";"3";184437684;184437838;"";""
"GRMZM2G035726";"3";184439382;184443146;"";"Zm.5987.1.A1_at"
"GRMZM5G866320";"3";185632402;185633027;"";"ZmAffx.1478.1.S1_at"
"GRMZM2G344630";"3";185988047;185989025;"GTP binding protein  [Source:Uniprot/SPTREMBL;Acc:B6SS88]";""
"GRMZM2G021589";"3";186023825;186028557;"Uncharacterized protein  [Source:Uniprot/SPTREMBL;Acc:C0HGP4]";""
"GRMZM2G155321";"3";186439741;186443075;"Uncharacterized protein  [Source:Uniprot/SPTREMBL;Acc:B4FJR3]";"Zm.11322.1.S1_at"
"GRMZM2G155397";"3";186443781;186446528;"";""
"GRMZM2G349100";"3";187279863;187280962;"";""
"GRMZM2G138074";"3";187768902;187771862;"Uncharacterized protein  [Source:Uniprot/SPTREMBL;Acc:B4F954]";"Zm.4274.1.S1_at"
"GRMZM2G438583";"3";187770287;187771584;"";""
"GRMZM5G859099";"3";187868057;187871142;"Putative auxin efflux carrier PIN9; Uncharacterized protein  [Source:Uniprot/SPTREMBL;Acc:B4FA56]";""
"GRMZM2G047384";"3";188393693;188396233;"DNA-3-methyladenine glycosylase I; Uncharacterized protein  [Source:Uniprot/SPTREMBL;Acc:B4FWT0]";"Zm.13632.1.A1_at"
"GRMZM2G306143";"3";188984433;188988435;"";""
"GRMZM2G008109";"3";189298153;189302980;"";""
"GRMZM2G386261";"3";189747006;189749440;"";""
"GRMZM2G173644";"3";189829686;189832145;"";""
"GRMZM2G082745";"3";191054033;191064203;"ULT transcription factor; Uncharacterized protein  [Source:Uniprot/SPTREMBL;Acc:B6TJ26]";"Zm.1494.1.A1_at"
"GRMZM2G082745";"3";191054033;191064203;"ULT transcription factor; Uncharacterized protein  [Source:Uniprot/SPTREMBL;Acc:B6TJ26]";"ZmAffx.887.1.S1_at"
"GRMZM5G852582";"3";191054695;191057047;"";"Zm.1494.1.S1_at"
"GRMZM5G852582";"3";191054695;191057047;"";"ZmAffx.887.1.A1_at"
"GRMZM2G054905";"3";191183279;191244719;"";"Zm.2561.1.A1_at"
"GRMZM2G057140";"3";191473360;191555799;"";""
"GRMZM2G127453";"3";191738709;191741785;"Putative uncharacterized protein  [Source:Uniprot/SPTREMBL;Acc:B6TT76]";"Zm.13049.1.S1_at"
"GRMZM5G823450";"3";191741325;191741594;"Uncharacterized protein  [Source:Uniprot/SPTREMBL;Acc:C4J1G4]";""
"AC190623.3_FG002";"3";192102986;192106240;"";""
"GRMZM2G571421";"3";193795315;193795692;"";""
"GRMZM2G152451";"3";194111405;194112251;"Putative uncharacterized protein  [Source:Uniprot/SPTREMBL;Acc:B6SRD6]";""
"GRMZM2G058931";"3";194984485;194989202;"";""
"GRMZM2G094712";"3";195377312;195383470;"Aspartate aminotransferase  [Source:Uniprot/SPTREMBL;Acc:B4FUH2]";"Zm.16478.2.S1_at"
"GRMZM2G072586";"3";195850595;195852399;"Putative uncharacterized protein  [Source:Uniprot/SPTREMBL;Acc:B6SKU3]";""
"GRMZM2G127665";"3";196201550;196212195;"";"Zm.13183.1.A1_at"
"GRMZM2G309660";"3";196413677;196421507;"Uncharacterized protein  [Source:Uniprot/SPTREMBL;Acc:C0PEM8]";""
"GRMZM2G167187";"3";196630431;196631613;"Uncharacterized protein  [Source:Uniprot/SPTREMBL;Acc:C4JAM5]";""
"GRMZM2G446858";"3";197085779;197089273;"Carotenoid cleavage dioxygenase  [Source:Uniprot/SPTREMBL;Acc:C4PJN4]";""
"GRMZM2G069694";"3";197351586;197353455;"Uncharacterized protein  [Source:Uniprot/SPTREMBL;Acc:B4FGD6]";"Zm.10079.1.A1_a_at"
"GRMZM2G010936";"3";197489988;197490744;"Nuclear protein  [Source:Uniprot/SPTREMBL;Acc:B6U7S5]";""
"GRMZM2G004575";"3";197957569;197958127;"";""
"AC209455.3_FG009";"3";198611419;198615871;"";""
"GRMZM5G886854";"3";198798862;198801236;"";""
"GRMZM2G057067";"3";199377733;199380221;"IAA6-auxin-responsive Aux/IAA family member  [Source:Uniprot/SPTREMBL;Acc:B6TJZ2]";""
"GRMZM2G159171";"3";199559581;199563724;"Glutamate carboxypeptidase 2; Uncharacterized protein  [Source:Uniprot/SPTREMBL;Acc:B6SP44]";"Zm.10769.1.A1_at"
"GRMZM2G140455";"3";199692683;199693766;"Profilin  [Source:Uniprot/SPTREMBL;Acc:B6TEN9]";""
"GRMZM2G051151";"3";199722330;199723340;"Uncharacterized protein  [Source:Uniprot/SPTREMBL;Acc:B4FZ91]";"Zm.8868.1.A1_at"
"GRMZM5G879882";"3";199898628;199906875;"6-phosphofructokinase; Uncharacterized protein  [Source:Uniprot/SPTREMBL;Acc:B6SVM3]";"Zm.6508.1.A1_at"
"GRMZM2G000614";"3";201607913;201617577;"";""
"GRMZM5G828787";"3";201617036;201617625;"Uncharacterized protein  [Source:Uniprot/SPTREMBL;Acc:C0PJ02]";""
"GRMZM2G025860";"3";201694604;201701076;"Uncharacterized protein  [Source:Uniprot/SPTREMBL;Acc:C0PJV4]";""
"GRMZM2G158013";"3";202107596;202112272;"Uncharacterized protein  [Source:Uniprot/SPTREMBL;Acc:C0P3Z9]";""
"GRMZM2G015908";"3";202254409;202255643;"Phosphatase phospho1  [Source:Uniprot/SPTREMBL;Acc:B6TXH8]";"Zm.13595.1.A1_at"
"GRMZM2G054221";"3";202783152;202787886;"Uncharacterized protein  [Source:Uniprot/SPTREMBL;Acc:C4IY23]";""
"AC207628.4_FG009";"3";202899045;202905461;"";""
"GRMZM5G830189";"3";202899477;202900097;"";""
"GRMZM2G331720";"3";203940613;203942257;"";""
"GRMZM2G091540";"3";204651106;204656000;"Uncharacterized protein  [Source:Uniprot/SPTREMBL;Acc:C0HFM5]";"Zm.19356.1.A1_at"
"GRMZM2G035198";"3";205086254;205087577;"";""
"GRMZM5G837754";"3";205086254;205087577;"";""
"GRMZM2G312712";"3";207142596;207158898;"";"Zm.10246.1.S1_at"
"GRMZM2G122591";"3";209161364;209167226;"";"Zm.18277.1.A1_at"
"GRMZM2G505496";"3";209198816;209199193;"";""
"GRMZM2G062137";"3";209727880;209729289;"Uncharacterized protein  [Source:Uniprot/SPTREMBL;Acc:B8A3H4]";""
"GRMZM2G521038";"3";209727886;209729463;"";""
"GRMZM2G022931";"3";210588269;210590012;"Uncharacterized protein  [Source:Uniprot/SPTREMBL;Acc:B4FB81]";"Zm.3283.2.A1_a_at"
"GRMZM2G023237";"3";210603647;210604747;"Grx_I1-glutaredoxin subgroup III  [Source:Uniprot/SPTREMBL;Acc:B6U882]";"ZmAffx.524.1.A1_at"
"GRMZM2G023436";"3";210617226;210619029;"Uncharacterized protein  [Source:Uniprot/SPTREMBL;Acc:B4FDQ9]";"ZmAffx.778.1.A1_at"
"GRMZM5G868273";"3";211803203;211807003;"Uncharacterized protein  [Source:Uniprot/SPTREMBL;Acc:B4FN02]";""
"GRMZM5G896496";"3";211953724;211960264;"Uncharacterized protein  [Source:Uniprot/SPTREMBL;Acc:C0HH28]";""
"GRMZM2G453805";"3";212090496;212091850;"Uncharacterized protein  [Source:Uniprot/SPTREMBL;Acc:B4G1T3]";"Zm.1085.1.A1_a_at"
"GRMZM2G150952";"3";213086587;213098517;"Uncharacterized protein  [Source:Uniprot/SPTREMBL;Acc:C0P547]";"Zm.12794.1.A1_at"
"GRMZM2G452811";"3";213086753;213087601;"";""
"GRMZM2G330302";"3";213469252;213473397;"Putative CTP synthase  [Source:Uniprot/SPTREMBL;Acc:Q4KWL6]";"Zm.6876.1.S1_at"
"GRMZM2G058655";"3";213736254;213738847;"Uncharacterized protein  [Source:Uniprot/SPTREMBL;Acc:B4FLC3]";""
"GRMZM2G061439";"3";214453881;214454616;"";"Zm.2549.1.A1_at"
"GRMZM5G886315";"3";214820135;214820368;"";""
"GRMZM2G370193";"3";214875160;214876290;"Putative uncharacterized protein  [Source:Uniprot/SPTREMBL;Acc:B6TQY5]";"Zm.17740.2.A1_a_at"
"GRMZM2G125193";"3";215735436;215745054;"Uncharacterized protein  [Source:Uniprot/SPTREMBL;Acc:C4J093]";"Zm.17247.1.A1_at"
"GRMZM2G037322";"3";216027343;216029894;"Catalytic/ hydrolase  [Source:Uniprot/SPTREMBL;Acc:B6TJ32]";""
"GRMZM2G180827";"3";216157990;216158236;"";""
"GRMZM2G177384";"3";216337997;216339775;"Uncharacterized protein  [Source:Uniprot/SPTREMBL;Acc:B4FU23]";""
"GRMZM2G160032";"3";216426468;216435001;"Uncharacterized protein; X1  [Source:Uniprot/SPTREMBL;Acc:Q8LSJ9]";"Zm.14325.1.S1_at"
"GRMZM2G105604";"3";216674441;216678588;"Uncharacterized protein  [Source:Uniprot/SPTREMBL;Acc:B4F7W3]";"Zm.131.1.A1_at"
"GRMZM2G581670";"3";216733047;216733926;"";"Zm.17318.1.A1_at"
"GRMZM2G147752";"3";216957043;216959373;"Uncharacterized protein  [Source:Uniprot/SPTREMBL;Acc:C0P7A4]";""
"GRMZM2G129860";"3";217218199;217221692;"Cytochrome P450 monooxygenase CYP72A5; Uncharacterized protein  [Source:Uniprot/SPTREMBL;Acc:Q8LGM8]";"Zm.5744.1.A1_at"
"GRMZM2G180699";"3";217711819;217714668;"GTPase activating protein; Uncharacterized protein  [Source:Uniprot/SPTREMBL;Acc:B4FFK7]";"Zm.4141.1.A1_at"
"GRMZM2G011347";"3";217745187;217748116;"";""
"GRMZM5G856738";"3";217781063;217786144;"Uncharacterized protein  [Source:Uniprot/SPTREMBL;Acc:C0PHI0]";"Zm.19155.2.A1_x_at"
"GRMZM5G856738";"3";217781063;217786144;"Uncharacterized protein  [Source:Uniprot/SPTREMBL;Acc:C0PHI0]";"Zm.19155.2.A1_at"
"GRMZM2G377539";"3";217869561;217877376;"";"Zm.2773.1.A1_at"
"GRMZM2G377539";"3";217869561;217877376;"";"Zm.7637.1.A1_a_at"
"GRMZM2G074097";"3";218917243;218918947;"Thiamine thiazole synthase 2, chloroplastic  [Source:Uniprot/SWISSPROT;Acc:Q41739]";"Zm.1035.1.S1_at"
"GRMZM2G045318";"3";218975227;218978481;"Protein transport protein Sec61 beta subunit; Uncharacterized protein  [Source:Uniprot/SPTREMBL;Acc:B6U313]";""
"GRMZM5G815568";"3";218975379;218978482;"Uncharacterized protein  [Source:Uniprot/SPTREMBL;Acc:C0PFN0]";""
"GRMZM2G061695";"3";219494801;219498659;"ZmGR2c protein  [Source:Uniprot/SPTREMBL;Acc:Q9ZWI4]";"Zm.202.1.S1_at"
"GRMZM5G849600";"3";219912558;219917830;"Uncharacterized protein  [Source:Uniprot/SPTREMBL;Acc:B7ZYM4]";""
"GRMZM2G074551";"3";219959226;219962720;"";""
"GRMZM2G116584";"3";220604800;220608677;"Uncharacterized protein  [Source:Uniprot/SPTREMBL;Acc:B4FGS6]";"Zm.12402.1.S1_at"
"GRMZM2G130305";"3";220722780;220725673;"Uncharacterized protein  [Source:Uniprot/SPTREMBL;Acc:C0PJN3]";"Zm.899.1.A1_at"
"GRMZM2G371606";"3";220761680;220767180;"Uncharacterized protein  [Source:Uniprot/SPTREMBL;Acc:B7ZZ13]";""
"GRMZM2G059392";"3";221622808;221626947;"Uncharacterized protein  [Source:Uniprot/SPTREMBL;Acc:C0PKF9]";"Zm.18505.1.A1_at"
"GRMZM2G097706";"3";221783373;221791498;"Cytosolic aldehyde dehydrogenase RF2D; Uncharacterized protein  [Source:Uniprot/SPTREMBL;Acc:Q8S529]";"Zm.10312.1.A1_at"
"GRMZM2G034146";"3";222639463;222648191;"";""
"GRMZM5G866024";"3";222754576;222755800;"Membrane protein  [Source:Uniprot/SPTREMBL;Acc:B6T476]";""
"GRMZM5G821973";"3";222754805;222755735;"Uncharacterized protein  [Source:Uniprot/SPTREMBL;Acc:C0PBV0]";""
"GRMZM5G891450";"3";223182573;223183235;"";""
"GRMZM2G034943";"3";223392262;223395012;"Uncharacterized protein  [Source:Uniprot/SPTREMBL;Acc:C0PHW6]";"Zm.2702.2.S1_at"
"GRMZM2G035134";"3";223396203;223397803;"Phosphoethanolamine/phosphocholine phosphatase  [Source:Uniprot/SPTREMBL;Acc:B6SZW9]";"Zm.19109.1.S1_at"
"GRMZM2G120661";"3";223457461;223462593;"";""
"GRMZM2G480607";"3";223646140;223655593;"Uncharacterized protein  [Source:Uniprot/SPTREMBL;Acc:C0P7W3]";"Zm.925.1.A1_at"
"GRMZM2G022642";"3";224081550;224090994;"Uncharacterized protein  [Source:Uniprot/SPTREMBL;Acc:B4FAC8]";"Zm.16164.1.A1_at"
"GRMZM2G143139";"3";224568123;224575787;"";""
"GRMZM2G122800";"3";225664798;225667969;"";""
"GRMZM2G422205";"3";225673226;225688992;"Uncharacterized protein  [Source:Uniprot/SPTREMBL;Acc:C0PBI7]";"ZmAffx.486.1.A1_at"
"GRMZM2G369839";"3";225868207;225869130;"Uncharacterized protein  [Source:Uniprot/SPTREMBL;Acc:B4FDZ5]";"Zm.14013.2.A1_x_at"
"GRMZM2G369839";"3";225868207;225869130;"Uncharacterized protein  [Source:Uniprot/SPTREMBL;Acc:B4FDZ5]";"Zm.14013.1.A1_a_at"
"GRMZM2G093032";"3";225910755;225916465;"Uncharacterized protein  [Source:Uniprot/SPTREMBL;Acc:B4FAJ3]";"Zm.308.1.S1_at"
"GRMZM2G168877";"3";225923368;225932909;"";"Zm.3473.1.A1_at"
"GRMZM5G890163";"3";226221276;226224861;"";""
"GRMZM2G015364";"3";226260910;226263866;"";""
"GRMZM2G071154";"3";226857134;226859487;"Uncharacterized protein  [Source:Uniprot/SPTREMBL;Acc:B4F858]";"Zm.6644.1.S1_at"
"GRMZM2G369703";"3";226893770;226897857;"";""
"GRMZM2G011592";"3";227277700;227282452;"Uncharacterized protein  [Source:Uniprot/SPTREMBL;Acc:B4FBD4]";"Zm.4887.1.S1_at"
"GRMZM2G065989";"3";227513121;227514555;"";""
"GRMZM5G805389";"3";227513285;227513929;"Uncharacterized protein  [Source:Uniprot/SPTREMBL;Acc:C4J1I2]";""
"GRMZM2G065854";"3";227565962;227567676;"";""
"GRMZM2G086730";"3";227911910;227924263;"";""
"GRMZM2G022613";"3";228002157;228003481;"Uncharacterized protein  [Source:Uniprot/SPTREMBL;Acc:B4FA03]";""
"GRMZM2G165914";"3";229122318;229125114;"";""
"GRMZM2G159908";"3";229396711;229398691;"Uncharacterized protein  [Source:Uniprot/SPTREMBL;Acc:B4FE65]";"Zm.7489.1.A1_at"
"GRMZM2G181081";"3";229992793;230004732;"CIPK-like protein 1  [Source:Uniprot/SPTREMBL;Acc:B6SY58]";""
"GRMZM2G303423";"3";231179617;231181587;"";""
"GRMZM5G875655";"3";232130698;232133683;"Putative uncharacterized protein  [Source:Uniprot/SPTREMBL;Acc:B6SSQ5]";"ZmAffx.953.1.A1_at"
"GRMZM2G378948";"4";911702;917172;"";""
"AC188003.3_FG011";"4";1079115;1080672;"";""
"GRMZM2G107308";"4";1515702;1516876;"";""
"GRMZM2G457287";"4";1996897;1999476;"Uncharacterized protein  [Source:Uniprot/SPTREMBL;Acc:K7U8I5]";""
"GRMZM2G448282";"4";2412312;2414762;"Uncharacterized protein  [Source:Uniprot/SPTREMBL;Acc:K7TYA4]";""
"GRMZM2G148934";"4";2423052;2425277;"";"Zm.8436.1.A1_at"
"GRMZM2G076818";"4";2611736;2612243;"";""
"GRMZM2G020508";"4";2625962;2630150;"";"Zm.13944.4.S1_at"
"GRMZM2G317743";"4";2625966;2626475;"Uncharacterized protein  [Source:Uniprot/SPTREMBL;Acc:K7U8N5]";"Zm.6828.1.A1_at"
"GRMZM2G020926";"4";2630191;2636110;"";""
"GRMZM2G126601";"4";2775384;2779068;"Uncharacterized protein  [Source:Uniprot/SPTREMBL;Acc:B4G0C9]";""
"GRMZM5G826579";"4";2938446;2943004;"Uncharacterized protein  [Source:Uniprot/SPTREMBL;Acc:B4FKC7]";""
"GRMZM2G167549";"4";3003162;3005932;"indolin-2-one monooxygenase  [Source:Uniprot/SWISSPROT;Acc:Q43255]";"Zm.5605.1.S1_at"
"GRMZM5G855537";"4";3004937;3005281;"Uncharacterized protein  [Source:Uniprot/SPTREMBL;Acc:C4J7W8]";""
"GRMZM2G172491";"4";3051215;3054036;"3-hydroxyindolin-2-one monooxygenase  [Source:Uniprot/SWISSPROT;Acc:Q43250]";"Zm.90.1.A1_a_at"
"GRMZM2G473480";"4";3051400;3053300;"";""
"GRMZM2G063756";"4";3112925;3115501;"Cytochrome P450 71C3  [Source:Uniprot/SWISSPROT;Acc:P93703]";"Zm.5558.1.A1_at"
"GRMZM5G899181";"4";3113651;3113962;"Putative uncharacterized protein  [Source:Uniprot/SPTREMBL;Acc:B6SZS8]";""
"GRMZM2G085303";"4";3235897;3238967;"Uncharacterized protein  [Source:Uniprot/SPTREMBL;Acc:K7TQR3]";""
"GRMZM2G085381";"4";3260762;3263006;"Indole-3-glycerol phosphate lyase, chloroplastic  [Source:Uniprot/SWISSPROT;Acc:P42390]";"Zm.283.1.S1_at"
"GRMZM2G048801";"4";4093767;4097080;"Putative leucine-rich repeat receptor-like protein kinase family protein  [Source:Uniprot/SPTREMBL;Acc:K7UPB2]";""
"GRMZM2G039630";"4";4481664;4482509;"Uncharacterized protein  [Source:Uniprot/SPTREMBL;Acc:K7TQY9]";"Zm.1776.1.S1_at"
"GRMZM2G055823";"4";4542787;4545730;"";""
"GRMZM2G103273";"4";4661819;4665382;"";"ZmAffx.1063.1.S1_at"
"GRMZM5G891430";"4";4711520;4715552;"Uncharacterized protein  [Source:Uniprot/SPTREMBL;Acc:K7UPD9]";""
"GRMZM2G477113";"4";4724912;4727358;"Uncharacterized protein  [Source:Uniprot/SPTREMBL;Acc:K7TUK4]";""
"GRMZM2G165325";"4";4790782;4792150;"Uncharacterized protein  [Source:Uniprot/SPTREMBL;Acc:K7TR08]";""
"GRMZM2G161169";"4";5201672;5204080;"Putative cytochrome P450 superfamily protein  [Source:Uniprot/SPTREMBL;Acc:K7UPI7]";""
"GRMZM2G154394";"4";5397678;5401097;"Uncharacterized protein  [Source:Uniprot/SPTREMBL;Acc:B4F973]";""
"GRMZM2G154442";"4";5441547;5443977;"Uncharacterized protein  [Source:Uniprot/SPTREMBL;Acc:K7TUR3]";""
"GRMZM5G866099";"4";5441753;5443873;"Uncharacterized protein  [Source:Uniprot/SPTREMBL;Acc:C4J2L3]";""
"GRMZM2G154523";"4";5460337;5462342;"Patatin T5; Uncharacterized protein  [Source:Uniprot/SPTREMBL;Acc:C0HDU5]";"Zm.783.1.S1_at"
"GRMZM5G871801";"4";5460981;5461652;"Uncharacterized protein  [Source:Uniprot/SPTREMBL;Acc:B8A0R2]";""
"GRMZM2G574887";"4";5470074;5471217;"Uncharacterized protein  [Source:Uniprot/SPTREMBL;Acc:K7TUR7]";"Zm.13588.1.A1_at"
"GRMZM2G145213";"4";5967057;5972575;"14-3-3-like protein; Uncharacterized protein  [Source:Uniprot/SPTREMBL;Acc:B4FEW4]";"Zm.4318.1.A1_at"
"GRMZM2G133675";"4";6601618;6606573;"Putative HLH DNA-binding domain superfamily protein; Uncharacterized protein  [Source:Uniprot/SPTREMBL;Acc:B4FPI9]";""
"GRMZM2G426415";"4";7316321;7318702;"Hydroquinone glucosyltransferase  [Source:Uniprot/SPTREMBL;Acc:K7TZ17]";"ZmAffx.96.1.A1_at"
"GRMZM2G117971";"4";9685550;9686426;"Uncharacterized protein  [Source:Uniprot/SPTREMBL;Acc:B4F9D6]";"Zm.2227.1.A1_at"
"GRMZM2G419672";"4";9685616;9686412;"";""
"GRMZM2G375527";"4";9744343;9745383;"";""
"GRMZM2G075140";"4";9744391;9747626;"Uncharacterized protein  [Source:Uniprot/SPTREMBL;Acc:K7UPW2]";""
"GRMZM2G097469";"4";9759053;9759811;"Uncharacterized protein  [Source:Uniprot/SPTREMBL;Acc:K7TV36]";""
"GRMZM2G138947";"4";9782098;9784746;"";""
"GRMZM2G402174";"4";10456533;10461233;"";"Zm.19097.1.A1_at"
"GRMZM2G008507";"4";10486154;10492230;"Putative sucrose-phosphate synthase family protein  [Source:Uniprot/SPTREMBL;Acc:K7TZ83]";""
"GRMZM5G870077";"4";11719857;11721809;"Uncharacterized protein  [Source:Uniprot/SPTREMBL;Acc:C0PDT7]";"Zm.3614.1.S1_at"
"GRMZM2G017557";"4";11930712;11932207;"O-methyltransferase ZRP4  [Source:Uniprot/SWISSPROT;Acc:P47917]";"Zm.140.1.A1_at"
"GRMZM5G872443";"4";12033401;12046891;"Uncharacterized protein  [Source:Uniprot/SPTREMBL;Acc:C0P8T5]";""
"GRMZM2G358153";"4";12097106;12098498;"Chitinase 1; Uncharacterized protein  [Source:Uniprot/SPTREMBL;Acc:B4FBN8]";""
"GRMZM2G110965";"4";12235206;12236874;"Putative alcohol dehydrogenase superfamily protein  [Source:Uniprot/SPTREMBL;Acc:K7TVD1]";""
"GRMZM2G139533";"4";12791791;12797416;"Methylthioribose-1-phosphate isomerase  [Source:Uniprot/SWISSPROT;Acc:B6TZD1]";"Zm.9981.1.S1_at"
"GRMZM2G139524";"4";12825867;12828706;"";""
"GRMZM2G545336";"4";13118686;13122725;"Uncharacterized protein  [Source:Uniprot/SPTREMBL;Acc:K7TRQ0]";"Zm.9542.1.A1_at"
"GRMZM2G098346";"4";13409584;13412986;"Alcohol dehydrogenase 2  [Source:Uniprot/SWISSPROT;Acc:P04707]";"Zm.2859.1.A1_a_at"
"GRMZM5G866334";"4";14654927;14656796;"Uncharacterized protein  [Source:Uniprot/SPTREMBL;Acc:B4F878]";""
"GRMZM2G151096";"4";14976111;14976794;"";"Zm.2040.1.S1_at"
"GRMZM2G070011";"4";15320600;15322087;"Uncharacterized protein; Vignain  [Source:Uniprot/SPTREMBL;Acc:B4FZ79]";""
"GRMZM2G120167";"4";16152931;16158076;"Putative bZIP transcription factor superfamily protein  [Source:Uniprot/SPTREMBL;Acc:K7TVS3]";"Zm.1487.1.S1_at"
"GRMZM2G079452";"4";16807094;16815389;"Uncharacterized protein  [Source:Uniprot/SPTREMBL;Acc:K7UA67]";"Zm.1462.1.S1_at"
"GRMZM2G107591";"4";17164387;17165781;"Uncharacterized protein  [Source:Uniprot/SPTREMBL;Acc:K7TZV6]";""
"GRMZM2G173085";"4";17852318;17855425;"Uncharacterized protein  [Source:Uniprot/SPTREMBL;Acc:C0PLN2]";""
"GRMZM2G441753";"4";18244663;18245553;"";"Zm.10825.1.A1_at"
"GRMZM2G567452";"4";18244691;18245261;"";""
"GRMZM2G310955";"4";18245677;18245956;"";""
"GRMZM2G574782";"4";18698890;18705585;"Probable bifunctional methylthioribulose-1-phosphate dehydratase/enolase-phosphatase E1 Methylthioribulose-1-phosphate dehydratase Enolase-phosphatase E1 [Source:Uniprot/SWISSPROT;Acc:B4G0F3]";"Zm.2643.1.S1_at"
"GRMZM5G892742";"4";18709241;18717139;"Uncharacterized protein  [Source:Uniprot/SPTREMBL;Acc:B4FPR2]";"Zm.4267.1.A1_at"
"GRMZM2G078143";"4";20795669;20799891;"Serine hydroxymethyltransferase  [Source:Uniprot/SPTREMBL;Acc:K7TSD2]";"Zm.3136.1.A1_at"
"GRMZM2G029428";"4";21615030;21615778;"";""
"GRMZM2G015976";"4";21691924;21695433;"MtN3-like protein; Uncharacterized protein  [Source:Uniprot/SPTREMBL;Acc:B4FBY7]";""
"GRMZM2G163620";"4";22253426;22253771;"";""
"GRMZM2G181456";"4";23815290;23817488;"Putative cytochrome P450 superfamily protein  [Source:Uniprot/SPTREMBL;Acc:K7U089]";""
"GRMZM2G023152";"4";23871930;23873792;"O-methyltransferase ZRP4  [Source:Uniprot/SPTREMBL;Acc:K7TSI4]";""
"GRMZM2G454858";"4";23980817;23996220;"";""
"GRMZM2G101480";"4";24639257;24642130;"Multi-protein bridging factor-like protein; Uncharacterized protein  [Source:Uniprot/SPTREMBL;Acc:B4FI06]";"Zm.13947.4.A1_a_at"
"GRMZM2G101480";"4";24639257;24642130;"Multi-protein bridging factor-like protein; Uncharacterized protein  [Source:Uniprot/SPTREMBL;Acc:B4FI06]";"Zm.13947.4.A1_at"
"GRMZM2G089995";"4";26450939;26451894;"Ethylene-responsive transcription factor 4; Putative AP2/EREBP transcription factor superfamily protein  [Source:Uniprot/SPTREMBL;Acc:B6TYT8]";""
"GRMZM2G090010";"4";26450942;26455727;"Methionine aminopeptidase  [Source:Uniprot/SPTREMBL;Acc:B4FNU5]";"Zm.1352.1.S1_at"
"GRMZM2G106640";"4";26518796;26520687;"";"Zm.472.1.S1_at"
"GRMZM2G453855";"4";28011986;28020202;"Uncharacterized protein  [Source:Uniprot/SPTREMBL;Acc:K7TWK7]";"Zm.4377.2.A1_a_at"
"GRMZM2G453855";"4";28011986;28020202;"Uncharacterized protein  [Source:Uniprot/SPTREMBL;Acc:K7TWK7]";"Zm.4377.2.A1_at"
"GRMZM2G125151";"4";28350903;28353129;"Uncharacterized protein  [Source:Uniprot/SPTREMBL;Acc:K7TWL6]";""
"GRMZM2G148026";"4";28536893;28538003;"Uncharacterized protein  [Source:Uniprot/SPTREMBL;Acc:K7TT05]";"Zm.1315.1.A1_at"
"GRMZM2G165839";"4";28644384;28645649;"Uncharacterized protein  [Source:Uniprot/SPTREMBL;Acc:K7UAY3]";"Zm.1315.1.A1_at"
"GRMZM2G074443";"4";28652005;28653410;"Uncharacterized protein  [Source:Uniprot/SPTREMBL;Acc:K7UAY3]";"Zm.1315.1.A1_at"
"GRMZM2G122676";"4";28663279;28663991;"";""
"GRMZM2G093076";"4";28666783;28668051;"Uncharacterized protein  [Source:Uniprot/SPTREMBL;Acc:K7URF5]";"Zm.1315.1.A1_at"
"GRMZM2G306692";"4";28943739;28945443;"";""
"GRMZM2G008297";"4";29933312;29934803;"";"Zm.7138.2.S1_a_at"
"GRMZM2G008297";"4";29933312;29934803;"";"Zm.7138.3.S1_x_at"
"GRMZM2G059556";"4";31140901;31144336;"NADH ubiquinone oxidoreductase 13kD-like subunit; Uncharacterized protein  [Source:Uniprot/SPTREMBL;Acc:C0P568]";"Zm.4222.1.S1_at"
"GRMZM5G814904";"4";32278571;32280767;"Uncharacterized protein  [Source:Uniprot/SPTREMBL;Acc:C4J6W8]";""
"GRMZM2G014902";"4";32527798;32560791;"Putative MYB DNA-binding domain superfamily protein  [Source:Uniprot/SPTREMBL;Acc:K7U156]";""
"GRMZM2G069290";"4";33912405;33917741;"";""
"GRMZM2G088549";"4";34049463;34055456;"Uncharacterized protein  [Source:Uniprot/SPTREMBL;Acc:K7U1A8]";"Zm.2146.1.A1_at"
"GRMZM2G484801";"4";34315696;34316644;"";""
"GRMZM2G497185";"4";34327530;34328478;"";""
"GRMZM2G000481";"4";34368354;34372222;"Uncharacterized protein  [Source:Uniprot/SPTREMBL;Acc:K7TTN4]";""
"GRMZM2G305332";"4";36510972;36516816;"Uncharacterized protein  [Source:Uniprot/SPTREMBL;Acc:B4FBG0]";"Zm.6102.1.A1_at"
"GRMZM2G007981";"4";36525773;36529213;"Kelch motif family protein; Uncharacterized protein  [Source:Uniprot/SPTREMBL;Acc:C0P6U9]";""
"GRMZM2G062591";"4";37353725;37357664;"DNA-binding protein; Uncharacterized protein  [Source:Uniprot/SPTREMBL;Acc:B4FRV0]";""
"GRMZM2G157443";"4";37969649;37971265;"60S acidic ribosomal protein P1; 60S acidic ribosomal protein P1 isoform 1; 60S acidic ribosomal protein P1 isoform 2; 60S acidic ribosomal protein P1 isoform 3; Uncharacterized protein  [Source:Uniprot/SPTREMBL;Acc:B4FUB4]";"Zm.349.1.A1_at"
"GRMZM2G112792";"4";38268217;38270577;"Uncharacterized protein  [Source:Uniprot/SPTREMBL;Acc:K7U1M0]";""
"GRMZM2G394783";"4";38756265;38758033;"Putative cytochrome P450 superfamily protein  [Source:Uniprot/SPTREMBL;Acc:K7USF8]";""
"GRMZM2G124530";"4";41863837;41869040;"Uncharacterized protein  [Source:Uniprot/SPTREMBL;Acc:B4FJ68]";""
"GRMZM2G075655";"4";41982929;41988274;"Uncharacterized protein  [Source:Uniprot/SPTREMBL;Acc:C0PE90]";"Zm.15590.1.A1_at"
"GRMZM2G088317";"4";43194089;43195278;"";""
"GRMZM2G164734";"4";43293589;43302318;"";""
"GRMZM5G896883";"4";44776398;44806553;"MTA/SAH nucleosidase; Uncharacterized protein  [Source:Uniprot/SPTREMBL;Acc:B6UHF8]";""
"GRMZM2G097395";"4";44979909;44985524;"Nodulin-like protein  [Source:Uniprot/SPTREMBL;Acc:K7USY0]";""
"GRMZM2G095631";"4";46192929;46196794;"HEAT repeat family protein  [Source:Uniprot/SPTREMBL;Acc:K7U2B4]";"Zm.13697.1.S1_at"
"GRMZM2G425999";"4";55109836;55113173;"Uncharacterized protein  [Source:Uniprot/SPTREMBL;Acc:K7UTN9]";""
"GRMZM2G431114";"4";62013288;62016489;"Uncharacterized protein  [Source:Uniprot/SPTREMBL;Acc:B4FXE3]";""
"GRMZM2G175474";"4";62332167;62337919;"Uncharacterized protein  [Source:Uniprot/SPTREMBL;Acc:K7U324]";""
"GRMZM2G127850";"4";63752324;63754514;"SEC13 protein; SEC13-related protein; Uncharacterized protein  [Source:Uniprot/SPTREMBL;Acc:B6UBG2]";"Zm.12162.2.S1_a_at"
"GRMZM2G127850";"4";63752324;63754514;"SEC13 protein; SEC13-related protein; Uncharacterized protein  [Source:Uniprot/SPTREMBL;Acc:B6UBG2]";"Zm.12162.2.S1_at"
"GRMZM2G148561";"4";69945001;69946217;"Putative WRKY DNA-binding domain superfamily protein  [Source:Uniprot/SPTREMBL;Acc:K7TVL8]";""
"GRMZM2G448456";"4";72013685;72053718;"Uncharacterized protein  [Source:Uniprot/SPTREMBL;Acc:K7TVQ3]";"Zm.15461.1.A1_at"
"GRMZM2G157327";"4";72250378;72251242;"";""
"AC185254.4_FG002";"4";74338760;74339617;"Uncharacterized protein  [Source:Uniprot/SPTREMBL;Acc:K7U3S7]";""
"GRMZM2G091478";"4";74345475;74349768;"Uncharacterized protein  [Source:Uniprot/SPTREMBL;Acc:K7TVU7]";""
"GRMZM2G166711";"4";75531427;75535036;"Uncharacterized protein  [Source:Uniprot/SPTREMBL;Acc:K7TVW3]";"Zm.9001.1.A1_a_at"
"GRMZM2G166711";"4";75531427;75535036;"Uncharacterized protein  [Source:Uniprot/SPTREMBL;Acc:K7TVW3]";"Zm.9001.1.A1_x_at"
"GRMZM2G366659";"4";76359450;76362880;"Putative trehalose phosphatase/synthase family protein  [Source:Uniprot/SPTREMBL;Acc:K7TVY0]";"ZmAffx.1019.1.S1_at"
"GRMZM2G122076";"4";77636576;77641035;"Homeodomain leucine zipper protein CPHB-5; Putative homeobox DNA-binding and leucine zipper domain family protein  [Source:Uniprot/SPTREMBL;Acc:B6T3Y6]";"Zm.2734.1.A1_at"
"GRMZM2G702490";"4";79183161;79189050;"Propionyl-CoA carboxylase beta chain; Uncharacterized protein  [Source:Uniprot/SPTREMBL;Acc:C0P9G2]";"Zm.5892.1.A1_at"
"GRMZM2G164146";"4";80678267;80753482;"";""
"GRMZM2G135770";"4";81813738;81819034;"Putative regulator of chromosome condensation (RCC1) family protein isoform 1; Putative regulator of chromosome condensation (RCC1) family protein isoform 2; Uncharacterized protein  [Source:Uniprot/SPTREMBL;Acc:B4FSN4]";"Zm.3132.2.S1_at"
"GRMZM2G077324";"4";84110058;84111253;"";""
"GRMZM2G170845";"4";84987568;84988555;"";"Zm.5048.5.S1_a_at"
"GRMZM2G458845";"4";89123347;89125995;"";""
"GRMZM2G370915";"4";89127683;89128967;"Uncharacterized protein  [Source:Uniprot/SPTREMBL;Acc:K7UV98]";"Zm.1228.1.S1_a_at"
"GRMZM2G370920";"4";89127798;89129240;"";""
"GRMZM2G064224";"4";89526768;89529474;"";"Zm.19097.1.A1_at"
"GRMZM2G355244";"4";94960301;94961154;"";""
"GRMZM2G452309";"4";99918287;99923466;"";""
"GRMZM2G066480";"4";101857609;101861480;"Uncharacterized protein  [Source:Uniprot/SPTREMBL;Acc:K7UFC5]";""
"GRMZM2G516528";"4";111708920;111709359;"";""
"GRMZM2G054685";"4";111709860;111710506;"";"ZmAffx.1476.1.S1_at"
"GRMZM2G492492";"4";111768752;111769191;"";""
"GRMZM2G375302";"4";113464088;113468831;"Uncharacterized protein  [Source:Uniprot/SPTREMBL;Acc:K7TX17]";""
"GRMZM2G047715";"4";121587332;121589718;"Putative homeobox DNA-binding and leucine zipper domain family protein  [Source:Uniprot/SPTREMBL;Acc:K7U124]";""
"GRMZM2G000380";"4";123691139;123693079;"Uncharacterized protein  [Source:Uniprot/SPTREMBL;Acc:K7TXF9]";""
"GRMZM2G151230";"4";126109923;126111405;"Cell number regulator 2  [Source:Uniprot/SWISSPROT;Acc:B6TYV8]";"Zm.7882.1.A1_at"
"GRMZM2G365259";"4";129588519;129591313;"";""
"GRMZM2G071630";"4";133130993;133134382;"Glyceraldehyde-3-phosphate dehydrogenase 3, cytosolic  [Source:Uniprot/SWISSPROT;Acc:Q43247]";"Zm.2601.1.S1_at"
"GRMZM2G071630";"4";133130993;133134382;"Glyceraldehyde-3-phosphate dehydrogenase 3, cytosolic  [Source:Uniprot/SWISSPROT;Acc:Q43247]";"AFFX-Zm-gapdh-M_s_at"
"GRMZM2G138640";"4";133957169;133957678;"";""
"GRMZM2G366392";"4";136094171;136096890;"S-adenosylmethionine decarboxylase proenzyme  [Source:Uniprot/SPTREMBL;Acc:B6TH27]";"Zm.5534.1.S1_at"
"GRMZM2G086190";"4";139381615;139383467;"Uncharacterized protein  [Source:Uniprot/SPTREMBL;Acc:B4G1R0]";""
"GRMZM2G094083";"4";139504119;139510295;"Putative eukaryotic translation initiation factor 3E subunit family protein isoform 1; Putative eukaryotic translation initiation factor 3E subunit family protein isoform 2; Uncharacterized protein  [Source:Uniprot/SPTREMBL;Acc:B4FKU3]";""
"GRMZM2G430530";"4";139934197;139934442;"";""
"GRMZM2G049424";"4";140917865;140922570;"Putative cytochrome P450 superfamily protein  [Source:Uniprot/SPTREMBL;Acc:K7TYB1]";""
"GRMZM2G062009";"4";142276736;142279162;"Putative NAC domain transcription factor superfamily protein; Uncharacterized protein  [Source:Uniprot/SPTREMBL;Acc:B4FLY4]";""
"GRMZM2G160541";"4";143404315;143408521;"Phenylalanine ammonia-lyase  [Source:Uniprot/SPTREMBL;Acc:K7TYE7]";""
"GRMZM2G081582";"4";143491905;143496980;"Phenylalanine ammonia-lyase  [Source:Uniprot/SPTREMBL;Acc:B4FW68]";""
"GRMZM2G063917";"4";143539451;143542437;"Phenylalanine ammonia-lyase  [Source:Uniprot/SPTREMBL;Acc:C0PL14]";""
"AC204891.4_FG001";"4";151943621;151949272;"Uncharacterized protein  [Source:Uniprot/SPTREMBL;Acc:K7TZ28]";""
"GRMZM2G141209";"4";151946175;151949661;"";"Zm.16896.1.A1_s_at"
"GRMZM2G141209";"4";151946175;151949661;"";"Zm.16896.1.A1_at"
"GRMZM2G141209";"4";151946175;151949661;"";"Zm.4504.1.A1_at"
"GRMZM5G819517";"4";152822564;152824217;"";"Zm.19097.1.A1_at"
"GRMZM2G163925";"4";153345587;153348155;"Phosphoribosylanthranilate transferase  [Source:Uniprot/SPTREMBL;Acc:K7U2V6]";""
"GRMZM2G310410";"4";153558602;153564260;"Uncharacterized protein  [Source:Uniprot/SPTREMBL;Acc:K7UXZ3]";""
"GRMZM2G046348";"4";153777035;153780326;"Uncharacterized protein  [Source:Uniprot/SPTREMBL;Acc:B4FCZ8]";""
"GRMZM5G860864";"4";156423403;156424669;"";""
"GRMZM2G057171";"4";156747216;156748670;"Uncharacterized protein  [Source:Uniprot/SPTREMBL;Acc:K7U346]";"ZmAffx.1092.1.S1_s_at"
"GRMZM2G549241";"4";156812038;156812477;"";""
"GRMZM2G146422";"4";157145812;157148124;"Transposon protein  [Source:Uniprot/SPTREMBL;Acc:K7U370]";""
"GRMZM2G031730";"4";159508580;159508785;"";""
"GRMZM2G126505";"4";159692123;159694949;"Putative cytochrome P450 superfamily protein  [Source:Uniprot/SPTREMBL;Acc:K7U3E8]";"Zm.7780.1.A1_at"
"GRMZM2G342515";"4";160982217;160983377;"Histone H2B.5  [Source:Uniprot/SWISSPROT;Acc:P54348]";"Zm.14497.1.A1_at"
"GRMZM2G137696";"4";161464615;161472929;"Uncharacterized protein  [Source:Uniprot/SPTREMBL;Acc:K7U7T3]";"Zm.17170.1.A1_at"
"GRMZM2G179639";"4";161939149;161942564;"Uncharacterized protein  [Source:Uniprot/SPTREMBL;Acc:K7TZW5]";""
"GRMZM2G135133";"4";161972406;161975821;"";""
"GRMZM2G065030";"4";162302149;162304720;"Uncharacterized protein  [Source:Uniprot/SPTREMBL;Acc:K7UYT7]";"Zm.16845.1.A1_at"
"GRMZM2G011253";"4";163668807;163670794;"60S ribosomal protein L31  [Source:Uniprot/SPTREMBL;Acc:B6U961]";"Zm.13938.2.S1_at"
"GRMZM2G168431";"4";164024244;164026019;"Uncharacterized protein  [Source:Uniprot/SPTREMBL;Acc:K7U0B2]";""
"GRMZM2G161746";"4";166273188;166275612;"Uncharacterized protein  [Source:Uniprot/SPTREMBL;Acc:C0HF51]";"ZmAffx.1086.1.A1_at"
"GRMZM2G063464";"4";166956373;166958347;"Uncharacterized protein  [Source:Uniprot/SPTREMBL;Acc:K7U0K3]";""
"GRMZM2G125987";"4";167422163;167423799;"";""
"GRMZM2G019177";"4";169036645;169041098;"Zn-dependent hydrolase, including glyoxylase  [Source:Uniprot/SPTREMBL;Acc:K7U4E4]";"Zm.17291.1.A1_at"
"GRMZM2G096343";"4";170036780;170046677;"Uncharacterized protein  [Source:Uniprot/SPTREMBL;Acc:K7UZR9]";"Zm.8709.1.A1_at"
"GRMZM2G101754";"4";170055906;170060059;"Putative U-box domain protein kinase family; Uncharacterized protein  [Source:Uniprot/SPTREMBL;Acc:C0P3Y9]";""
"GRMZM2G099420";"4";171813347;171815152;"Uncharacterized protein  [Source:Uniprot/SPTREMBL;Acc:K7UJU3]";""
"GRMZM2G381127";"4";172317121;172320111;"";""
"GRMZM2G125838";"4";173401199;173403388;"Calcineurin subunit B  [Source:Uniprot/SPTREMBL;Acc:B6U4N5]";""
"GRMZM2G010491";"4";174019150;174020537;"Thioredoxin H-type 5; Uncharacterized protein  [Source:Uniprot/SPTREMBL;Acc:C0HG69]";""
"GRMZM2G312521";"4";174991784;174996304;"Putative trehalose phosphatase/synthase family protein  [Source:Uniprot/SPTREMBL;Acc:K7V0H0]";"Zm.15516.1.S1_at"
"GRMZM2G181348";"4";175753709;175757772;"";"Zm.3556.1.A1_at"
"GRMZM2G126732";"4";177657802;177660210;"Uncharacterized protein  [Source:Uniprot/SPTREMBL;Acc:K7U5K7]";"Zm.18900.1.S1_at"
"GRMZM2G428027";"4";177685320;177689170;"Nitrate reductase  [Source:Uniprot/SPTREMBL;Acc:K7U5L0]";""
"GRMZM2G098700";"4";179794340;179796566;"";""
"GRMZM2G007729";"4";179852643;179853912;"Uncharacterized protein  [Source:Uniprot/SPTREMBL;Acc:B4FQS7]";"Zm.369.1.A1_at"
"GRMZM2G000764";"4";180529228;180534620;"Uncharacterized protein  [Source:Uniprot/SPTREMBL;Acc:K7UA13]";""
"GRMZM2G021605";"4";181259476;181262496;"Uncharacterized protein  [Source:Uniprot/SPTREMBL;Acc:B4F9Q0]";"Zm.6438.1.A1_at"
"GRMZM2G036282";"4";182468236;182470110;"Uncharacterized protein  [Source:Uniprot/SPTREMBL;Acc:B4FJ61]";""
"GRMZM2G493312";"4";183226733;183227858;"";"Zm.12634.1.A1_x_at"
"GRMZM2G325575";"4";183760831;183763850;"Ferritin-1, chloroplastic  [Source:Uniprot/SWISSPROT;Acc:P29036]";"Zm.99.1.A1_at"
"GRMZM2G138918";"4";184101767;184103864;"";"Zm.11650.1.A1_at"
"AC197758.3_FG004";"4";184114417;184116744;"Uncharacterized protein  [Source:Uniprot/SPTREMBL;Acc:K7U6B6]";""
"GRMZM2G032619";"4";184330252;184335355;"Uncharacterized protein  [Source:Uniprot/SPTREMBL;Acc:K7U2Q1]";""
"GRMZM2G169564";"4";184955171;184956823;"Putative WRKY DNA-binding domain superfamily protein  [Source:Uniprot/SPTREMBL;Acc:K7UAL6]";""
"GRMZM2G060760";"4";185025890;185027104;"Esterase PIR7B  [Source:Uniprot/SPTREMBL;Acc:B6U048]";"Zm.6126.1.A1_at"
"GRMZM5G836610";"4";185069734;185070945;"Putative cytochrome P450 superfamily protein  [Source:Uniprot/SPTREMBL;Acc:K7U6H4]";""
"GRMZM2G099754";"4";185250108;185255064;"Serine/threonine-protein kinase NAK; Uncharacterized protein  [Source:Uniprot/SPTREMBL;Acc:B4FT29]";""
"GRMZM2G549240";"4";185742261;185742997;"";""
"GRMZM2G339336";"4";185864998;185869115;"Uncharacterized protein  [Source:Uniprot/SPTREMBL;Acc:K7U6L3]";""
"GRMZM2G174797";"4";185903523;185907895;"Uncharacterized protein  [Source:Uniprot/SPTREMBL;Acc:C0PEE6]";""
"GRMZM2G142777";"4";187010341;187012236;"Uncharacterized protein  [Source:Uniprot/SPTREMBL;Acc:C0P3B4]";""
"GRMZM5G896260";"4";187595472;187596527;"Indole-3-acetate beta-glucosyltransferase  [Source:Uniprot/SPTREMBL;Acc:K7UB24]";""
"GRMZM5G891282";"4";187624399;187625693;"Ribose-5-phosphate isomerase; Uncharacterized protein  [Source:Uniprot/SPTREMBL;Acc:C0PBH7]";""
"GRMZM2G059381";"4";187769615;187780008;"AMP-binding protein  [Source:Uniprot/SPTREMBL;Acc:B6SWE6]";"Zm.3930.1.S1_s_at"
"GRMZM2G059381";"4";187769615;187780008;"AMP-binding protein  [Source:Uniprot/SPTREMBL;Acc:B6SWE6]";"Zm.3930.1.S1_at"
"GRMZM2G119175";"4";188059569;188065517;"Pyruvate kinase  [Source:Uniprot/SPTREMBL;Acc:B4F9G8]";"Zm.5867.1.A1_at"
"GRMZM2G143886";"4";188862310;188867900;"Putative alcohol dehydrogenase superfamily protein  [Source:Uniprot/SPTREMBL;Acc:K7UB57]";"Zm.8309.1.S1_at"
"GRMZM2G434073";"4";189174652;189175950;"";""
"GRMZM2G167893";"4";189234456;189235533;"";""
"GRMZM2G428035";"4";189543722;189585514;"Uncharacterized protein  [Source:Uniprot/SPTREMBL;Acc:K7U3J4]";""
"GRMZM2G579382";"4";191006002;191007071;"";""
"GRMZM2G067865";"4";191472257;191473776;"Putative RING zinc finger domain superfamily protein  [Source:Uniprot/SPTREMBL;Acc:K7U3P8]";""
"GRMZM2G446426";"4";191720338;191722587;"Putative MADS-box transcription factor family protein  [Source:Uniprot/SPTREMBL;Acc:K7U795]";""
"GRMZM2G004699";"4";191756828;191759110;"Uncharacterized protein; Xyloglucan endotransglucosylase/hydrolase  [Source:Uniprot/SPTREMBL;Acc:B4G1Z2]";"Zm.6419.1.A1_at"
"GRMZM5G885362";"4";191756869;191758725;"Uncharacterized protein  [Source:Uniprot/SPTREMBL;Acc:C4IZ23]";""
"GRMZM2G142342";"4";191942372;191943075;"Uncharacterized protein  [Source:Uniprot/SPTREMBL;Acc:K7UBE3]";""
"GRMZM2G422750";"4";192758391;192761788;"Chalcone synthase C2  [Source:Uniprot/SWISSPROT;Acc:P24825]";"Zm.722.1.A1_at"
"GRMZM2G009438";"4";192824730;192829330;"Uncharacterized protein  [Source:Uniprot/SPTREMBL;Acc:K7U7C3]";""
"GRMZM2G332660";"4";194290098;194292261;"Putative calcium-dependent protein kinase family protein  [Source:Uniprot/SPTREMBL;Acc:K7U3W7]";"Zm.12383.1.S1_at"
"GRMZM2G157481";"4";195189096;195190998;"Uncharacterized protein  [Source:Uniprot/SPTREMBL;Acc:K7U3Y2]";"Zm.18534.1.A1_at"
"GRMZM2G087094";"4";196419414;196420567;"VAMP protein SEC22  [Source:Uniprot/SPTREMBL;Acc:B6TZ58]";"Zm.15385.1.A1_at"
"GRMZM2G488465";"4";196638953;196642916;"Uncharacterized protein  [Source:Uniprot/SPTREMBL;Acc:K7UBT8]";""
"GRMZM2G013913";"4";196643112;196644527;"Uncharacterized protein  [Source:Uniprot/SPTREMBL;Acc:C0HIR9]";""
"GRMZM2G343828";"4";196998240;197002405;"Putative O-Glycosyl hydrolase superfamily protein  [Source:Uniprot/SPTREMBL;Acc:K7U468]";""
"GRMZM2G130505";"4";198107413;198110780;"BTB/POZ domain containing protein; Uncharacterized protein  [Source:Uniprot/SPTREMBL;Acc:B6TM43]";""
"GRMZM2G332522";"4";198256537;198258374;"Caffeoyl-CoA O-methyltransferase 1; Uncharacterized protein  [Source:Uniprot/SPTREMBL;Acc:B4G080]";"Zm.5167.1.A1_a_at"
"GRMZM2G033952";"4";198259214;198260402;"Caffeoyl-CoA O-methyltransferase 1  [Source:Uniprot/SPTREMBL;Acc:B6UF45]";""
"AC234156.1_FG005";"4";198737823;198738632;"Fasciclin-like arabinogalactan protein 7; Uncharacterized protein  [Source:Uniprot/SPTREMBL;Acc:B6SHU5]";""
"GRMZM2G034947";"4";199031223;199033282;"Uncharacterized protein  [Source:Uniprot/SPTREMBL;Acc:C0PGW7]";""
"GRMZM2G001541";"4";199393794;199396981;"Uncharacterized protein  [Source:Uniprot/SPTREMBL;Acc:B6SWW4]";""
"GRMZM2G073199";"4";199962521;199966536;"AT-hook protein 1; AT-hook protein 1 isoform 1; AT-hook protein 1 isoform 2; AT-hook protein 1 isoform 3; AT-hook protein 1 isoform 4; Uncharacterized protein  [Source:Uniprot/SPTREMBL;Acc:B4FRQ6]";"Zm.6677.1.A1_at"
"GRMZM2G119791";"4";201015441;201019284;"Uncharacterized protein  [Source:Uniprot/SPTREMBL;Acc:B4FRV5]";"Zm.17085.1.A1_at"
"GRMZM2G119791";"4";201015441;201019284;"Uncharacterized protein  [Source:Uniprot/SPTREMBL;Acc:B4FRV5]";"Zm.5559.1.A1_at"
"GRMZM2G079436";"4";201286274;201289489;"Uncharacterized protein  [Source:Uniprot/SPTREMBL;Acc:K7U4S6]";""
"AC204880.3_FG002";"4";201538260;201538920;"";""
"GRMZM2G008106";"4";201910326;201912023;"Uclacyanin-2  [Source:Uniprot/SPTREMBL;Acc:K7V3R4]";"Zm.18508.1.S1_at"
"GRMZM2G305569";"4";201910326;201912077;"";""
"GRMZM2G086590";"4";202601542;202618262;"Uncharacterized protein  [Source:Uniprot/SPTREMBL;Acc:K7V3T4]";""
"GRMZM2G089259";"4";207435849;207441283;"Uncharacterized protein  [Source:Uniprot/SPTREMBL;Acc:K7U544]";"Zm.3349.1.S1_at"
"GRMZM2G089856";"4";209050198;209052191;"1-aminocyclopropane-1-carboxylate oxidase  [Source:Uniprot/SPTREMBL;Acc:B6SIR9]";""
"GRMZM2G048291";"4";210014179;210020116;"Uncharacterized protein  [Source:Uniprot/SPTREMBL;Acc:C4J2D2]";""
"GRMZM2G041866";"4";213425694;213427226;"O-methyltransferase ZRP4; Uncharacterized protein  [Source:Uniprot/SPTREMBL;Acc:B4G1R5]";""
"GRMZM2G091656";"4";213905717;213907179;"Uncharacterized protein  [Source:Uniprot/SPTREMBL;Acc:K7UPJ5]";""
"GRMZM2G122039";"4";214746387;214749091;"Cytochrome b-c1 complex subunit 6  [Source:Uniprot/SPTREMBL;Acc:B6TLS6]";"Zm.10640.1.S1_at"
"GRMZM2G126190";"4";214771574;214774269;"Actin-7; Putative actin family protein isoform 1; Putative actin family protein isoform 2; Putative actin family protein isoform 3; Uncharacterized protein  [Source:Uniprot/SPTREMBL;Acc:B4FRH8]";"Zm.16513.4.S1_at"
"GRMZM2G126148";"4";214817824;214824620;"Uncharacterized protein  [Source:Uniprot/SPTREMBL;Acc:C0PKA0]";""
"GRMZM2G591412";"4";215803392;215804563;"";""
"GRMZM2G477205";"4";216851645;216855511;"Putative RING zinc finger domain superfamily protein; Uncharacterized protein  [Source:Uniprot/SPTREMBL;Acc:B4FEA5]";"Zm.16320.1.S1_at"
"AC197444.4_FG006";"4";219484153;219487110;"";""
"GRMZM2G096958";"4";220114792;220118307;"Nicotianamine aminotransferase1; Uncharacterized protein  [Source:Uniprot/SPTREMBL;Acc:B4FEZ7]";""
"GRMZM2G005640";"4";220150950;220154360;"Putative ribosomal protein S4 (RPS4A) family protein isoform 1; Putative ribosomal protein S4 (RPS4A) family protein isoform 2; Putative ribosomal protein S4 (RPS4A) family protein isoform 3  [Source:Uniprot/SPTREMBL;Acc:K7U9Q7]";""
"GRMZM2G112654";"4";222170637;222171904;"";""
"GRMZM2G112619";"4";222170697;222171916;"Uncharacterized protein  [Source:Uniprot/SPTREMBL;Acc:K7U9U0]";""
"GRMZM2G474160";"4";225418453;225419540;"";""
"AC193591.3_FG001";"4";227329606;227330112;"Uncharacterized protein  [Source:Uniprot/SPTREMBL;Acc:K7UE67]";""
"GRMZM2G074122";"4";227807369;227818655;"Phosphoenolpyruvate carboxylase isoform 1; Phosphoenolpyruvate carboxylase isoform 2  [Source:Uniprot/SPTREMBL;Acc:K7V5H4]";""
"GRMZM5G884269";"4";227810948;227811223;"Uncharacterized protein  [Source:Uniprot/SPTREMBL;Acc:C4IZ97]";""
"GRMZM2G092321";"4";228550685;228552578;"";""
"GRMZM2G110843";"4";231683791;231687688;"Uncharacterized protein  [Source:Uniprot/SPTREMBL;Acc:B6SQ76]";"Zm.6122.1.A1_at"
"GRMZM2G110843";"4";231683791;231687688;"Uncharacterized protein  [Source:Uniprot/SPTREMBL;Acc:B6SQ76]";"Zm.3401.1.A1_at"
"GRMZM2G171448";"4";232562522;232563343;"";""
"GRMZM2G171423";"4";232562535;232564332;"Uncharacterized protein  [Source:Uniprot/SPTREMBL;Acc:B4FJD4]";"Zm.18996.1.A1_at"
"GRMZM2G030228";"4";233048223;233050965;"40S ribosomal protein S8  [Source:Uniprot/SWISSPROT;Acc:Q08069]";"Zm.7012.5.A1_a_at"
"GRMZM2G030228";"4";233048223;233050965;"40S ribosomal protein S8  [Source:Uniprot/SWISSPROT;Acc:Q08069]";"Zm.7012.7.A1_a_at"
"GRMZM2G030228";"4";233048223;233050965;"40S ribosomal protein S8  [Source:Uniprot/SWISSPROT;Acc:Q08069]";"Zm.7012.4.A1_x_at"
"GRMZM2G030228";"4";233048223;233050965;"40S ribosomal protein S8  [Source:Uniprot/SWISSPROT;Acc:Q08069]";"Zm.7012.8.A1_x_at"
"GRMZM2G333193";"4";233052237;233052946;"";""
"GRMZM2G181237";"4";233340954;233344050;"Uncharacterized protein  [Source:Uniprot/SPTREMBL;Acc:K7U726]";""
"GRMZM2G481614";"4";233344839;233346038;"";""
"GRMZM2G481615";"4";233345062;233346132;"Uncharacterized protein  [Source:Uniprot/SPTREMBL;Acc:K7V626]";""
"GRMZM2G072616";"4";234249468;234262343;"";""
"GRMZM2G056867";"4";234296234;234300408;"Uncharacterized protein  [Source:Uniprot/SPTREMBL;Acc:K7U7A9]";"Zm.5466.2.S1_a_at"
"GRMZM2G056867";"4";234296234;234300408;"Uncharacterized protein  [Source:Uniprot/SPTREMBL;Acc:K7U7A9]";"Zm.5466.3.A1_at"
"GRMZM2G056867";"4";234296234;234300408;"Uncharacterized protein  [Source:Uniprot/SPTREMBL;Acc:K7U7A9]";"Zm.5466.1.A1_a_at"
"GRMZM2G146034";"4";234960381;234968504;"Uncharacterized protein  [Source:Uniprot/SPTREMBL;Acc:K7U7F5]";""
"GRMZM2G447083";"4";234965776;234968114;"";""
"GRMZM2G103382";"4";235141256;235145807;"Uncharacterized protein  [Source:Uniprot/SPTREMBL;Acc:K7U7G5]";"Zm.2619.1.A1_at"
"GRMZM2G143570";"4";235423265;235426518;"";""
"GRMZM2G421240";"4";235873165;235874838;"Uncharacterized protein  [Source:Uniprot/SPTREMBL;Acc:B4FMR5]";""
"GRMZM2G124270";"4";235932382;235935064;"";""
"GRMZM2G506447";"4";236008626;236009185;"";""
"GRMZM2G051208";"4";236651091;236653129;"Glycine cleavage system H protein 1; Uncharacterized protein  [Source:Uniprot/SPTREMBL;Acc:C4JBL9]";""
"GRMZM2G028980";"4";237016081;237022029;"Uncharacterized protein  [Source:Uniprot/SPTREMBL;Acc:K7UBI5]";"Zm.4646.1.A1_at"
"GRMZM2G548321";"4";237494201;237494410;"";""
"GRMZM2G003157";"4";237802001;237811994;"Putative translation elongation factor family protein  [Source:Uniprot/SPTREMBL;Acc:K7U830]";""
"GRMZM2G451007";"4";237861330;237864849;"Putative phytosulfokine receptor (LRR repeat-containing protein kinase) family protein  [Source:Uniprot/SPTREMBL;Acc:K7V761]";""
"GRMZM2G451010";"4";237861537;237864772;"";""
"GRMZM2G166162";"4";237991959;237997623;"Uncharacterized protein  [Source:Uniprot/SPTREMBL;Acc:K7V769]";""
"GRMZM2G467682";"4";238028638;238030928;"Uncharacterized protein  [Source:Uniprot/SPTREMBL;Acc:B6SUA2]";""
"GRMZM2G467675";"4";238029455;238031015;"";""
"AC233922.1_FG008";"4";238584691;238585814;"Putative ubiquitin-conjugating enzyme family; Uncharacterized protein  [Source:Uniprot/SPTREMBL;Acc:B4FSG6]";""
"GRMZM2G362021";"4";238880933;238894326;"Uncharacterized protein  [Source:Uniprot/SPTREMBL;Acc:K7UBY2]";"Zm.4650.1.S1_a_at"
"GRMZM2G362021";"4";238880933;238894326;"Uncharacterized protein  [Source:Uniprot/SPTREMBL;Acc:K7UBY2]";"Zm.4650.2.S1_x_at"
"GRMZM2G121269";"4";238904732;238908413;"Uncharacterized protein  [Source:Uniprot/SPTREMBL;Acc:B4FGH4]";"Zm.11713.1.A1_at"
"GRMZM5G871727";"4";239108000;239109462;"Uncharacterized protein  [Source:Uniprot/SPTREMBL;Acc:C0P689]";"Zm.14584.1.S1_at"
"GRMZM5G882631";"4";239108001;239109422;"Uncharacterized protein  [Source:Uniprot/SPTREMBL;Acc:C0HHM8]";""
"GRMZM2G027726";"4";239282484;239284689;"Uncharacterized protein  [Source:Uniprot/SPTREMBL;Acc:B8A075]";""
"GRMZM2G366973";"4";239636204;239639589;"";"Zm.1481.1.A1_at"
"GRMZM2G448855";"4";239816963;239819017;"";""
"GRMZM2G074015";"4";240190091;240197948;"Mevalonate kinase; Uncharacterized protein  [Source:Uniprot/SPTREMBL;Acc:B6UAN3]";"Zm.14076.2.A1_a_at"
"GRMZM2G010280";"4";240779448;240781473;"High affinity nitrate transporter; Putative high affinity nitrate transporter  [Source:Uniprot/SPTREMBL;Acc:Q53CL7]";"Zm.10344.1.S1_at"
"GRMZM2G010251";"4";240790398;240792301;"High affinity nitrate transporter; Uncharacterized protein  [Source:Uniprot/SPTREMBL;Acc:B4FSV9]";""
"GRMZM2G054678";"5";38103;51860;"";"Zm.5380.1.A1_at"
"GRMZM2G054678";"5";38103;51860;"";"Zm.5455.1.A1_at"
"GRMZM2G516291";"5";48603;49018;"";""
"GRMZM2G309624";"5";235289;239277;"";""
"GRMZM2G072894";"5";859812;865105;"";"Zm.8996.1.A1_at"
"GRMZM5G890395";"5";863503;864336;"Uncharacterized protein  [Source:Uniprot/SPTREMBL;Acc:C0PJM8]";""
"GRMZM2G118842";"5";1229978;1235049;"";""
"GRMZM2G136854";"5";1236004;1243887;"";"Zm.13656.1.S1_at"
"GRMZM2G025173";"5";1439875;1440985;"";"Zm.6525.1.A1_at"
"GRMZM2G448001";"5";1526743;1529123;"";""
"GRMZM2G326235";"5";1617726;1618754;"Putative uncharacterized protein  [Source:Uniprot/SPTREMBL;Acc:B6TJC0]";"Zm.8383.1.A1_at"
"GRMZM2G023081";"5";1728111;1729390;"Cell number regulator 9  [Source:Uniprot/SWISSPROT;Acc:D9HP25]";"Zm.8662.1.A1_at"
"GRMZM2G023186";"5";1728111;1729388;"";""
"GRMZM2G325477";"5";1731355;1732479;"Cell number regulator 10  [Source:Uniprot/SWISSPROT;Acc:D9HP26]";""
"AC186166.3_FG015";"5";1732843;1736532;"";""
"GRMZM2G053324";"5";1739278;1741386;"";"Zm.4674.1.A1_at"
"GRMZM2G085336";"5";2187107;2188951;"Uncharacterized protein  [Source:Uniprot/SPTREMBL;Acc:C0P4G6]";"Zm.15526.1.A1_x_at"
"GRMZM2G085336";"5";2187107;2188951;"Uncharacterized protein  [Source:Uniprot/SPTREMBL;Acc:C0P4G6]";"Zm.15526.2.A1_a_at"
"GRMZM2G085336";"5";2187107;2188951;"Uncharacterized protein  [Source:Uniprot/SPTREMBL;Acc:C0P4G6]";"Zm.15526.1.A1_a_at"
"GRMZM2G043657";"5";3094196;3094631;"";""
"GRMZM2G038075";"5";3142650;3147891;"Uncharacterized protein  [Source:Uniprot/SPTREMBL;Acc:C0PP02]";""
"GRMZM2G332976";"5";3146074;3147825;"Sex determination protein tasselseed-2  [Source:Uniprot/SPTREMBL;Acc:B6T3V9]";"Zm.3454.1.S1_at"
"AC210013.4_FG018";"5";3428187;3429834;"Putative uncharacterized protein  [Source:Uniprot/SPTREMBL;Acc:B6TZT2]";""
"GRMZM2G025248";"5";3553168;3555891;"Uncharacterized protein  [Source:Uniprot/SPTREMBL;Acc:B4FHW1]";""
"GRMZM2G007695";"5";4269184;4271800;"Uncharacterized protein  [Source:Uniprot/SPTREMBL;Acc:B4F9G0]";""
"GRMZM2G099474";"5";4312463;4317205;"Thioredoxin-like protein 1  [Source:Uniprot/SPTREMBL;Acc:B6SHZ5]";""
"GRMZM2G130454";"5";4430426;4431606;"Uncharacterized protein  [Source:Uniprot/SPTREMBL;Acc:B4FBE2]";"Zm.3724.1.A1_x_at"
"GRMZM2G130454";"5";4430426;4431606;"Uncharacterized protein  [Source:Uniprot/SPTREMBL;Acc:B4FBE2]";"Zm.3724.3.A1_a_at"
"GRMZM2G028218";"5";4684604;4688560;"DnaJ protein  [Source:Uniprot/SPTREMBL;Acc:B6TJQ8]";"Zm.5083.2.A1_x_at"
"GRMZM2G028218";"5";4684604;4688560;"DnaJ protein  [Source:Uniprot/SPTREMBL;Acc:B6TJQ8]";"Zm.5083.2.A1_a_at"
"GRMZM5G861451";"5";5197840;5199411;"";""
"GRMZM2G107544";"5";5334802;5335066;"";""
"AC195340.3_FG004";"5";5379304;5384290;"Uncharacterized protein  [Source:Uniprot/SPTREMBL;Acc:C0P4G0]";""
"GRMZM2G701310";"5";5432898;5433370;"";""
"GRMZM2G171468";"5";6146192;6148391;"DNA binding protein  [Source:Uniprot/SPTREMBL;Acc:B6UB84]";"Zm.19076.1.A1_at"
"GRMZM2G171571";"5";6146436;6148314;"";""
"GRMZM2G072071";"5";6885431;6891243;"Uncharacterized protein  [Source:Uniprot/SPTREMBL;Acc:B8A1R5]";""
"GRMZM5G875251";"5";6885592;6886417;"Uncharacterized protein  [Source:Uniprot/SPTREMBL;Acc:C4IZV7]";""
"GRMZM2G172011";"5";7271843;7275859;"Uncharacterized protein  [Source:Uniprot/SPTREMBL;Acc:C4J9G0]";"Zm.14540.2.S1_at"
"GRMZM2G172011";"5";7271843;7275859;"Uncharacterized protein  [Source:Uniprot/SPTREMBL;Acc:C4J9G0]";"Zm.14540.1.A1_at"
"GRMZM2G014441";"5";7581515;7583419;"Putative uncharacterized protein  [Source:Uniprot/SPTREMBL;Acc:B6TJU7]";""
"GRMZM2G005232";"5";8076341;8078859;"";""
"GRMZM2G401029";"5";8353190;8354291;"Uncharacterized protein  [Source:Uniprot/SPTREMBL;Acc:C4J5Q7]";""
"GRMZM5G876576";"5";8550822;8552387;"Uncharacterized protein  [Source:Uniprot/SPTREMBL;Acc:C0PN57]";""
"GRMZM2G521781";"5";8551677;8552387;"";""
"GRMZM5G848636";"5";8552128;8552282;"";""
"GRMZM2G019958";"5";8824864;8833622;"Uncharacterized protein  [Source:Uniprot/SPTREMBL;Acc:C0HFQ0]";"Zm.2827.1.A1_at"
"GRMZM2G152466";"5";9481738;9485476;"Tubulin alpha-4 chain  [Source:Uniprot/SWISSPROT;Acc:P33626]";"Zm.6045.1.A1_a_at"
"GRMZM2G152466";"5";9481738;9485476;"Tubulin alpha-4 chain  [Source:Uniprot/SWISSPROT;Acc:P33626]";"Zm.6045.1.A1_s_at"
"GRMZM2G152466";"5";9481738;9485476;"Tubulin alpha-4 chain  [Source:Uniprot/SWISSPROT;Acc:P33626]";"Zm.13346.1.S1_at"
"GRMZM2G396565";"5";9764316;9768127;"";""
"GRMZM2G104313";"5";9809084;9809239;"";""
"GRMZM5G897022";"5";9925835;9928605;"";"Zm.3214.2.A1_a_at"
"GRMZM2G181028";"5";10111505;10117216;"Phytochrome A  [Source:Uniprot/SWISSPROT;Acc:P19862]";"Zm.3818.1.S1_at"
"GRMZM2G457881";"5";11957842;11966150;"Uncharacterized protein  [Source:Uniprot/SPTREMBL;Acc:B4FCH5]";""
"GRMZM2G102760";"5";12285656;12290564;"Lipoxygenase  [Source:Uniprot/SPTREMBL;Acc:A1XCI0]";"Zm.5319.1.S1_a_at"
"GRMZM2G041918";"5";13049985;13054569;"";"Zm.12157.1.S1_a_at"
"GRMZM2G041918";"5";13049985;13054569;"";"Zm.12157.1.S1_at"
"GRMZM2G041918";"5";13049985;13054569;"";"ZmAffx.475.1.A1_at"
"GRMZM2G589945";"5";13476379;13476482;"";""
"AC185313.5_FG006";"5";13484701;13485626;"";""
"GRMZM2G161242";"5";13619901;13624693;"Uncharacterized protein  [Source:Uniprot/SPTREMBL;Acc:B4F899]";"Zm.1106.1.S1_at"
"GRMZM2G579969";"5";13622978;13624114;"";""
"GRMZM2G169440";"5";13885835;13887148;"";""
"GRMZM2G082296";"5";14540272;14542436;"";""
"GRMZM2G176723";"5";14609875;14610673;"";""
"GRMZM5G838413";"5";14609891;14610529;"";""
"GRMZM2G112149";"5";15563571;15569803;"Uncharacterized protein  [Source:Uniprot/SPTREMBL;Acc:B8A1R8]";"Zm.5573.1.A1_at"
"GRMZM2G112679";"5";16320354;16321171;"";""
"GRMZM2G446454";"5";18037459;18039011;"";""
"GRMZM2G161491";"5";18533752;18539225;"Uncharacterized protein  [Source:Uniprot/SPTREMBL;Acc:B4FY99]";""
"GRMZM2G124863";"5";19696664;19698973;"Uncharacterized protein  [Source:Uniprot/SPTREMBL;Acc:B4F7V5]";"Zm.2743.1.A1_a_at"
"GRMZM2G001631";"5";19939913;19945652;"";""
"GRMZM2G048150";"5";20693253;20706790;"COV1-like protein; Uncharacterized protein  [Source:Uniprot/SPTREMBL;Acc:B4FPD4]";"Zm.3249.1.A1_at"
"GRMZM5G823318";"5";21366640;21370672;"Aspartokinase  [Source:Uniprot/SPTREMBL;Acc:B4FB97]";"Zm.8100.1.A1_at"
"GRMZM2G166644";"5";22361831;22365867;"Uncharacterized protein  [Source:Uniprot/SPTREMBL;Acc:B4FX03]";"Zm.5152.1.A1_at"
"GRMZM2G166719";"5";22377173;22379131;"";""
"GRMZM2G100158";"5";22675580;22678984;"Uncharacterized protein  [Source:Uniprot/SPTREMBL;Acc:B4FWF9]";""
"GRMZM2G486936";"5";23181929;23182487;"";""
"GRMZM2G026857";"5";23284690;23286419;"";""
"GRMZM2G026892";"5";23284770;23288690;"Uncharacterized protein  [Source:Uniprot/SPTREMBL;Acc:B4FE83]";"Zm.9920.1.A1_at"
"GRMZM2G026892";"5";23284770;23288690;"Uncharacterized protein  [Source:Uniprot/SPTREMBL;Acc:B4FE83]";"Zm.7776.1.A1_at"
"GRMZM5G816015";"5";23502183;23505636;"Uncharacterized protein  [Source:Uniprot/SPTREMBL;Acc:B4FXI7]";""
"GRMZM2G086237";"5";23892244;23897779;"";"Zm.4422.1.A1_at"
"GRMZM2G022175";"5";26115376;26120914;"Uncharacterized protein  [Source:Uniprot/SPTREMBL;Acc:B4FB62]";"Zm.17376.1.S1_at"
"GRMZM2G013082";"5";26463616;26466038;"";""
"GRMZM2G162941";"5";27612184;27613076;"";""
"GRMZM2G079343";"5";27614332;27617077;"";"Zm.10632.1.A1_at"
"GRMZM2G159399";"5";27964682;27969438;"Uncharacterized protein  [Source:Uniprot/SPTREMBL;Acc:B4FP29]";"Zm.12045.1.A1_at"
"GRMZM2G022019";"5";30318321;30323991;"Eukaryotic translation initiation factor isoform 4E-2  [Source:Uniprot/SWISSPROT;Acc:O81482]";"Zm.6439.1.A1_at"
"GRMZM2G022019";"5";30318321;30323991;"Eukaryotic translation initiation factor isoform 4E-2  [Source:Uniprot/SWISSPROT;Acc:O81482]";"Zm.6439.1.A1_a_at"
"GRMZM2G027232";"5";30773795;30775649;"50S ribosomal protein L11; Uncharacterized protein  [Source:Uniprot/SPTREMBL;Acc:B4FC48]";"Zm.18293.1.S1_at"
"GRMZM2G154954";"5";31464367;31465552;"Glycine rich protein 3  [Source:Uniprot/SPTREMBL;Acc:Q2XQA4]";"Zm.106.1.A1_at"
"GRMZM2G326707";"5";31900810;31903008;"Uncharacterized protein  [Source:Uniprot/SPTREMBL;Acc:B4FSY5]";"Zm.7659.1.S1_at"
"GRMZM2G418005";"5";33602628;33604338;"";""
"GRMZM2G042927";"5";34324884;34328570;"";""
"GRMZM2G088064";"5";37251082;37256273;"Alanine aminotransferase 2  [Source:Uniprot/SPTREMBL;Acc:B6TBZ8]";"Zm.2321.4.A1_at"
"GRMZM2G088064";"5";37251082;37256273;"Alanine aminotransferase 2  [Source:Uniprot/SPTREMBL;Acc:B6TBZ8]";"Zm.2321.4.A1_a_at"
"GRMZM2G088193";"5";37272243;37277168;"";""
"GRMZM2G088348";"5";37321610;37325397;"";""
"GRMZM2G096228";"5";37396826;37398843;"Caltractin  [Source:Uniprot/SPTREMBL;Acc:B6TJ23]";""
"GRMZM2G167333";"5";39348896;39352806;"";""
"GRMZM2G048205";"5";39822487;39826907;"Uncharacterized protein  [Source:Uniprot/SPTREMBL;Acc:B4FD61]";"Zm.5473.1.A1_at"
"GRMZM2G315367";"5";41186470;41189110;"";"Zm.11530.1.S1_at"
"GRMZM2G076963";"5";41816441;41816639;"";""
"GRMZM2G375607";"5";41817165;41817333;"";""
"GRMZM2G000753";"5";42685743;42689764;"Uncharacterized protein  [Source:Uniprot/SPTREMBL;Acc:C0HE50]";""
"GRMZM2G306625";"5";43048719;43049996;"Uncharacterized protein  [Source:Uniprot/SPTREMBL;Acc:K7W8Z8]";""
"GRMZM2G370357";"5";43184487;43187936;"";""
"GRMZM2G128737";"5";44432947;44436968;"Uncharacterized protein  [Source:Uniprot/SPTREMBL;Acc:C0HHE0]";""
"GRMZM2G104484";"5";46139573;46149331;"";""
"GRMZM2G464043";"5";47705913;47706832;"Putative uncharacterized protein  [Source:Uniprot/SPTREMBL;Acc:B6TRF0]";""
"GRMZM2G159364";"5";48000850;48004332;"Uncharacterized protein  [Source:Uniprot/SPTREMBL;Acc:B7ZZN2]";""
"GRMZM5G814596";"5";48000850;48002448;"Uncharacterized protein  [Source:Uniprot/SPTREMBL;Acc:B7ZY31]";""
"GRMZM2G477846";"5";49860085;49860853;"Uncharacterized protein  [Source:Uniprot/SPTREMBL;Acc:B4FSH7]";"Zm.2354.1.A1_at"
"GRMZM2G132458";"5";50060580;50062683;"";""
"GRMZM2G080183";"5";53425036;53428126;"Uncharacterized protein  [Source:Uniprot/SPTREMBL;Acc:B4FVT4]";""
"GRMZM2G026980";"5";53934855;53936718;"Uncharacterized protein; Xyloglucan endo-transglycosylase homolog; Xyloglucan endotransglucosylase/hydrolase protein 23  [Source:Uniprot/SPTREMBL;Acc:Q42446]";"Zm.704.1.S1_at"
"GRMZM2G152647";"5";54577115;54580644;"";""
"GRMZM2G162065";"5";55421454;55424303;"Uncharacterized protein  [Source:Uniprot/SPTREMBL;Acc:C0HEV3]";""
"GRMZM2G043348";"5";56243545;56247332;"Uncharacterized protein  [Source:Uniprot/SPTREMBL;Acc:C4J296]";"Zm.5943.1.A1_at"
"GRMZM2G116034";"5";56805146;56809251;"Uncharacterized protein  [Source:Uniprot/SPTREMBL;Acc:C0PHE3]";"Zm.437.1.A1_a_at"
"GRMZM2G330012";"5";56967482;56968495;"";""
"GRMZM2G305148";"5";57940834;57948548;"";""
"GRMZM2G017847";"5";59351969;59357020;"";"Zm.6604.1.A1_at"
"GRMZM2G017847";"5";59351969;59357020;"";"AFFX-Zm-actin-5_a_at"
"GRMZM2G017847";"5";59351969;59357020;"";"AFFX-Zm-actin-5_at"
"GRMZM2G399136";"5";61552109;61553070;"Chaperone protein dnaJ 11  [Source:Uniprot/SPTREMBL;Acc:B6SUM8]";"Zm.16941.1.S1_at"
"GRMZM2G069923";"5";61829348;61831905;"Uncharacterized protein  [Source:Uniprot/SPTREMBL;Acc:C0PFE9]";""
"GRMZM2G132331";"5";62711152;62712692;"";""
"GRMZM2G088212";"5";63593142;63597617;"Catalase isozyme 1  [Source:Uniprot/SWISSPROT;Acc:P18122]";"Zm.6357.3.S1_a_at"
"GRMZM2G088212";"5";63593142;63597617;"Catalase isozyme 1  [Source:Uniprot/SWISSPROT;Acc:P18122]";"Zm.6357.1.S1_at"
"GRMZM2G037284";"5";63737656;63740241;"Ser/Thr-rich protein T10 in DGCR region  [Source:Uniprot/SPTREMBL;Acc:B6TDB2]";"Zm.5654.1.A1_at"
"GRMZM2G116133";"5";64941941;64952197;"Exosome complex exonuclease RRP42  [Source:Uniprot/SPTREMBL;Acc:B6T4R9]";"Zm.3913.1.A1_at"
"GRMZM2G116133";"5";64941941;64952197;"Exosome complex exonuclease RRP42  [Source:Uniprot/SPTREMBL;Acc:B6T4R9]";"Zm.13462.1.A1_at"
"GRMZM2G057571";"5";65118286;65119911;"Nucleic acid binding protein; Uncharacterized protein  [Source:Uniprot/SPTREMBL;Acc:B4FG21]";"Zm.19263.1.S1_at"
"GRMZM2G173192";"5";67502088;67503405;"Uncharacterized protein  [Source:Uniprot/SPTREMBL;Acc:B4FEG4]";""
"GRMZM2G472367";"5";67502191;67503256;"";""
"GRMZM2G089836";"5";67537393;67540691;"Beta-fructofuranosidase 1; Invertase  [Source:Uniprot/SPTREMBL;Acc:B6T0A9]";"Zm.231.1.S1_at"
"GRMZM5G863665";"5";67538714;67538947;"Uncharacterized protein  [Source:Uniprot/SPTREMBL;Acc:C4J548]";""
"GRMZM5G890000";"5";67539966;67540118;"Uncharacterized protein  [Source:Uniprot/SPTREMBL;Acc:C4J0A0]";""
"GRMZM2G074957";"5";68424161;68427602;"Uncharacterized protein  [Source:Uniprot/SPTREMBL;Acc:B4FAB6]";"Zm.16639.1.A1_at"
"GRMZM2G063897";"5";68539385;68544298;"Protein kinase  [Source:Uniprot/SPTREMBL;Acc:B6U887]";""
"GRMZM2G466265";"5";70785454;70790056;"";"Zm.2040.1.S1_at"
"GRMZM2G370852";"5";72949363;72953503;"Uncharacterized protein  [Source:Uniprot/SPTREMBL;Acc:C4JBG7]";"Zm.8076.1.A1_at"
"GRMZM5G874016";"5";75122357;75124103;"";""
"AC192244.3_FG007";"5";76249826;76253070;"Bifunctional coenzyme A synthase  [Source:Uniprot/SPTREMBL;Acc:B6SPK4]";""
"GRMZM2G139689";"5";76410352;76415332;"L-aspartate oxidase 1; Uncharacterized protein  [Source:Uniprot/SPTREMBL;Acc:B6U0K6]";""
"GRMZM2G169442";"5";77498769;77499418;"";""
"GRMZM2G011456";"5";77789902;77809819;"Uncharacterized protein  [Source:Uniprot/SPTREMBL;Acc:B4FW80]";"Zm.4619.2.A1_a_at"
"GRMZM2G011456";"5";77789902;77809819;"Uncharacterized protein  [Source:Uniprot/SPTREMBL;Acc:B4FW80]";"Zm.4619.2.A1_at"
"GRMZM2G314790";"5";80622003;80625497;"";""
"GRMZM2G314875";"5";80622569;80623645;"";""
"GRMZM2G513105";"5";83772965;83773342;"";""
"GRMZM2G138550";"5";87452922;87456929;"Uncharacterized protein  [Source:Uniprot/SPTREMBL;Acc:C4J397]";""
"GRMZM2G551565";"5";92406035;92406722;"";""
"GRMZM2G060485";"5";93274325;93277370;"Uncharacterized protein  [Source:Uniprot/SPTREMBL;Acc:C0HHQ1]";"Zm.365.1.A1_at"
"GRMZM2G039560";"5";93868599;93869737;"";""
"GRMZM2G340762";"5";93889156;93894517;"";""
"GRMZM2G104772";"5";93916381;93917351;"";""
"GRMZM2G069095";"5";95940968;95948316;"Vacuolar H+-translocating inorganic pyrophosphatase  [Source:Uniprot/SPTREMBL;Acc:Q5K3Q7]";"Zm.6063.1.A1_a_at"
"GRMZM5G844562";"5";99030278;99034633;"Probable cinnamyl alcohol dehydrogenase  [Source:Uniprot/SWISSPROT;Acc:O24562]";"Zm.64.1.A1_at"
"GRMZM2G332562";"5";101334187;101337762;"Uncharacterized protein  [Source:Uniprot/SPTREMBL;Acc:B4FGJ0]";""
"GRMZM2G115138";"5";102582672;102589660;"";""
"GRMZM2G368985";"5";117179996;117186952;"";""
"GRMZM2G029951";"5";121445070;121449579;"Putative uncharacterized protein  [Source:Uniprot/SPTREMBL;Acc:D2XBY1]";"Zm.4570.1.A1_at"
"GRMZM2G145376";"5";123124380;123142092;"Putative uncharacterized protein  [Source:Uniprot/SPTREMBL;Acc:B6U0E2]";"ZmAffx.83.1.A1_at"
"GRMZM2G064171";"5";123718011;123721546;"";""
"GRMZM5G834691";"5";127846383;127847195;"Uncharacterized protein  [Source:Uniprot/SPTREMBL;Acc:C4J483]";""
"GRMZM2G349996";"5";127846385;127847427;"";""
"GRMZM2G021015";"5";131214942;131216088;"";""
"GRMZM2G176754";"5";136058584;136062485;"";""
"GRMZM2G146097";"5";136339860;136342616;"";""
"GRMZM2G146158";"5";136340337;136343307;"";"Zm.18117.1.S1_at"
"GRMZM2G039443";"5";140019863;140023683;"Uncharacterized protein  [Source:Uniprot/SPTREMBL;Acc:B4FGF2]";"Zm.5152.1.A1_at"
"GRMZM2G098925";"5";143048022;143048659;"";"Zm.8037.1.A1_at"
"GRMZM2G324111";"5";143202322;143203171;"RING-H2 finger protein ATL5H  [Source:Uniprot/SPTREMBL;Acc:B6UH48]";""
"GRMZM2G151113";"5";143638465;143639595;"";""
"GRMZM2G069542";"5";144847481;144855080;"Phosphoenolpyruvate carboxylase  [Source:Uniprot/SPTREMBL;Acc:Q9SAZ6]";"Zm.800.1.S1_at"
"GRMZM5G832498";"5";144847518;144848463;"Uncharacterized protein  [Source:Uniprot/SPTREMBL;Acc:C4J2R1]";""
"GRMZM2G103684";"5";145551635;145558804;"Uncharacterized protein  [Source:Uniprot/SPTREMBL;Acc:B4G0A8]";""
"GRMZM2G033538";"5";145997276;145998346;"Dirigent  [Source:Uniprot/SPTREMBL;Acc:B6T654]";""
"GRMZM2G064558";"5";146416843;146417965;"";""
"GRMZM2G363530";"5";146427516;146429122;"";""
"GRMZM2G154942";"5";146520875;146521999;"";""
"GRMZM2G174128";"5";147484241;147488253;"";"Zm.9744.1.A1_at"
"GRMZM2G041980";"5";148343674;148346041;"Aquaporin NIP1-1  [Source:Uniprot/SWISSPROT;Acc:Q9ATN4]";"Zm.2006.1.A1_at"
"GRMZM2G119623";"5";153985152;153987705;"";"Zm.15172.1.A1_at"
"GRMZM2G119623";"5";153985152;153987705;"";"Zm.15172.2.A1_at"
"GRMZM2G362312";"5";154520298;154521703;"";"Zm.14426.1.S1_at"
"GRMZM2G163713";"5";156173995;156179793;"NOL1R  [Source:Uniprot/SPTREMBL;Acc:B6U140]";"Zm.13035.1.A1_at"
"GRMZM2G412604";"5";158723799;158728514;"Uncharacterized protein  [Source:Uniprot/SPTREMBL;Acc:B4F891]";"Zm.859.1.A1_at"
"GRMZM2G178641";"5";158971610;158974018;"";""
"GRMZM2G137356";"5";162038314;162042714;"";"Zm.4377.2.A1_a_at"
"GRMZM2G137356";"5";162038314;162042714;"";"Zm.4377.2.A1_at"
"GRMZM2G043279";"5";163150789;163153241;"60S ribosomal protein L35; Uncharacterized protein  [Source:Uniprot/SPTREMBL;Acc:B6SX73]";"Zm.878.1.S1_x_at"
"GRMZM2G043279";"5";163150789;163153241;"60S ribosomal protein L35; Uncharacterized protein  [Source:Uniprot/SPTREMBL;Acc:B6SX73]";"Zm.878.1.S1_at"
"GRMZM2G043602";"5";163152548;163158027;"Uncharacterized protein  [Source:Uniprot/SPTREMBL;Acc:C0PJT9]";"Zm.4185.1.A1_at"
"GRMZM2G012690";"5";163247794;163267252;"Uncharacterized protein  [Source:Uniprot/SPTREMBL;Acc:B8A0D7]";"Zm.14330.1.A1_at"
"GRMZM2G011627";"5";163267697;163270591;"Uncharacterized protein  [Source:Uniprot/SPTREMBL;Acc:C4J649]";"Zm.3336.1.S1_at"
"GRMZM2G315930";"5";163268042;163268556;"";""
"GRMZM2G303559";"5";163453081;163455697;"";""
"GRMZM2G307368";"5";163778565;163779731;"Drought-induced protein 1; Uncharacterized protein  [Source:Uniprot/SPTREMBL;Acc:B6UGD9]";"Zm.9732.1.S1_at"
"GRMZM2G124026";"5";163937574;163938369;"Putative uncharacterized protein  [Source:Uniprot/SPTREMBL;Acc:B6UH69]";"Zm.14798.2.A1_at"
"GRMZM2G124026";"5";163937574;163938369;"Putative uncharacterized protein  [Source:Uniprot/SPTREMBL;Acc:B6UH69]";"Zm.14798.2.A1_a_at"
"GRMZM2G088134";"5";163983253;163983472;"";""
"GRMZM2G312274";"5";164405246;164406746;"";""
"GRMZM2G312281";"5";164405300;164406730;"";""
"GRMZM2G018820";"5";164767365;164770740;"Uncharacterized protein  [Source:Uniprot/SPTREMBL;Acc:B4F7Z4]";"Zm.4517.1.A1_at"
"GRMZM2G162461";"5";165695594;165700950;"Uncharacterized protein  [Source:Uniprot/SPTREMBL;Acc:B4FYZ5]";"Zm.10519.1.A1_at"
"GRMZM2G136296";"5";167101735;167109440;"";"Zm.10612.2.A1_at"
"GRMZM5G852608";"5";167296670;167297069;"";""
"GRMZM2G346309";"5";167361749;167366335;"";""
"GRMZM2G044788";"5";167388090;167389054;"Putative uncharacterized protein  [Source:Uniprot/SPTREMBL;Acc:B6SLC8]";""
"GRMZM2G021086";"5";167630348;167630892;"";""
"GRMZM2G172230";"5";167978617;167983282;"Uncharacterized protein  [Source:Uniprot/SPTREMBL;Acc:C0PI40]";"Zm.7900.1.A1_at"
"GRMZM2G161419";"5";168461351;168463794;"";""
"GRMZM2G113332";"5";168712281;168714190;"Uncharacterized protein  [Source:Uniprot/SPTREMBL;Acc:B6SQL3]";"Zm.15083.2.A1_at"
"GRMZM5G856907";"5";168712281;168714040;"";""
"GRMZM2G074017";"5";169273916;169274971;"ATPase inhibitor  [Source:Uniprot/SPTREMBL;Acc:B6TUI2]";"Zm.1444.2.A1_at"
"GRMZM2G074017";"5";169273916;169274971;"ATPase inhibitor  [Source:Uniprot/SPTREMBL;Acc:B6TUI2]";"Zm.1444.2.A1_x_at"
"GRMZM2G057841";"5";171162247;171162872;"";"Zm.15084.1.A1_at"
"GRMZM2G040964";"5";171242128;171245921;"Uncharacterized protein  [Source:Uniprot/SPTREMBL;Acc:B4FWN5]";"Zm.14391.1.A1_at"
"GRMZM5G870278";"5";172075054;172079764;"";""
"GRMZM2G418916";"5";173152692;173172710;"";""
"GRMZM5G836353";"5";174157675;174160065;"Uncharacterized protein  [Source:Uniprot/SPTREMBL;Acc:B4FME7]";"Zm.11822.1.A1_at"
"GRMZM2G061783";"5";175223746;175227419;"Uncharacterized protein  [Source:Uniprot/SPTREMBL;Acc:B4FTQ6]";"Zm.11475.1.A1_a_at"
"GRMZM2G049798";"5";175632812;175634654;"Uncharacterized protein  [Source:Uniprot/SPTREMBL;Acc:C0P4M6]";""
"GRMZM5G883269";"5";175632813;175634045;"Uncharacterized protein  [Source:Uniprot/SPTREMBL;Acc:C4J7M2]";""
"GRMZM2G404755";"5";175671953;175674233;"";""
"GRMZM2G176304";"5";175701961;175703944;"Uncharacterized protein  [Source:Uniprot/SPTREMBL;Acc:B4FWD8]";""
"GRMZM2G049372";"5";176054469;176077789;"";""
"GRMZM5G839593";"5";176084206;176094082;"Uncharacterized protein  [Source:Uniprot/SPTREMBL;Acc:B4FG46]";"Zm.15773.1.A1_a_at"
"GRMZM2G040511";"5";176160522;176171144;"ATATH13  [Source:Uniprot/SPTREMBL;Acc:B6SVY7]";"Zm.5809.1.A1_at"
"GRMZM2G056505";"5";176372936;176377017;"";""
"GRMZM2G146380";"5";176985518;176986621;"NAC30 NAC type transcription factor  [Source:Uniprot/SPTREMBL;Acc:K0DCP5]";""
"GRMZM2G100003";"5";177167498;177168072;"";""
"GRMZM5G846907";"5";177168465;177168756;"";""
"GRMZM2G099989";"5";177169563;177172894;"Uncharacterized protein  [Source:Uniprot/SPTREMBL;Acc:C0PI48]";""
"GRMZM2G103152";"5";177488879;177497075;"";""
"GRMZM2G056988";"5";179883229;179899487;"Putative uncharacterized protein  [Source:Uniprot/SPTREMBL;Acc:B6U295]";"Zm.4648.1.S1_at"
"GRMZM2G025832";"5";180084037;180086107;"Uncharacterized protein  [Source:Uniprot/SPTREMBL;Acc:B4FV55]";"Zm.10131.1.A1_at"
"GRMZM2G079682";"5";180455867;180458886;"N-acetylglucosaminyltransferase III; Uncharacterized protein  [Source:Uniprot/SPTREMBL;Acc:B4FID7]";""
"GRMZM2G180722";"5";180467368;180467946;"";""
"GRMZM2G040602";"5";180474346;180478239;"";""
"GRMZM2G179294";"5";180782642;180783869;"High affinity nitrate transporter  [Source:Uniprot/SPTREMBL;Acc:Q0VH26]";""
"AC205703.4_FG006";"5";181248005;181251026;"B-keto acyl reductase; Beta-ketoacyl reductase; Steroid dehydrogenase KIK-I; Uncharacterized protein  [Source:Uniprot/SPTREMBL;Acc:O24478]";"Zm.351.1.S1_at"
"GRMZM2G031496";"5";181446831;181450049;"Uncharacterized protein  [Source:Uniprot/SPTREMBL;Acc:B4G1E5]";""
"GRMZM2G176307";"5";181570933;181575725;"Uncharacterized protein  [Source:Uniprot/SPTREMBL;Acc:B4G0L9]";"Zm.274.1.A1_at"
"GRMZM2G176307";"5";181570933;181575725;"Uncharacterized protein  [Source:Uniprot/SPTREMBL;Acc:B4G0L9]";"AFFX-Zm-gapdh-M_s_at"
"GRMZM2G176307";"5";181570933;181575725;"Uncharacterized protein  [Source:Uniprot/SPTREMBL;Acc:B4G0L9]";"AFFX-Zm-gapdh-M_at"
"GRMZM2G176307";"5";181570933;181575725;"Uncharacterized protein  [Source:Uniprot/SPTREMBL;Acc:B4G0L9]";"AFFX-Zm-gapdh-5_at"
"GRMZM2G437578";"5";182125807;182129587;"";""
"GRMZM2G314656";"5";183005547;183018734;"";""
"GRMZM5G826596";"5";184831078;184833822;"";""
"GRMZM2G148385";"5";185454114;185454617;"";""
"GRMZM2G170692";"5";186845785;186848361;"Phenylalanine ammonia-lyase  [Source:Uniprot/SPTREMBL;Acc:C0HJ40]";""
"GRMZM2G120922";"5";187707269;187712334;"";""
"GRMZM2G175177";"5";187710941;187718962;"Replication factor A; Uncharacterized protein  [Source:Uniprot/SPTREMBL;Acc:B6TFF7]";"Zm.3800.1.S1_at"
"GRMZM2G066885";"5";189091809;189094008;"Ascorbate-specific transmembrane electron transporter 2  [Source:Uniprot/SWISSPROT;Acc:C4IYS8]";"Zm.5003.2.A1_at"
"GRMZM2G066885";"5";189091809;189094008;"Ascorbate-specific transmembrane electron transporter 2  [Source:Uniprot/SWISSPROT;Acc:C4IYS8]";"Zm.5003.2.A1_x_at"
"GRMZM2G066885";"5";189091809;189094008;"Ascorbate-specific transmembrane electron transporter 2  [Source:Uniprot/SWISSPROT;Acc:C4IYS8]";"Zm.5003.2.A1_a_at"
"GRMZM2G391596";"5";189672280;189673399;"SAUR11-auxin-responsive SAUR family member  [Source:Uniprot/SPTREMBL;Acc:B6TVX0]";""
"GRMZM2G031952";"5";190786927;190791823;"ELMO domain-containing protein 2; Uncharacterized protein  [Source:Uniprot/SPTREMBL;Acc:B4G0D5]";"Zm.4468.2.A1_a_at"
"GRMZM2G327266";"5";192213992;192216044;"Uncharacterized protein  [Source:Uniprot/SPTREMBL;Acc:B4FRM9]";"Zm.15023.1.A1_at"
"GRMZM2G056236";"5";192220039;192222150;"Uncharacterized protein  [Source:Uniprot/SPTREMBL;Acc:B4FW28]";"Zm.5822.1.A1_at"
"GRMZM2G112830";"5";192358347;192362866;"Uncharacterized protein  [Source:Uniprot/SPTREMBL;Acc:B4FJF3]";"Zm.10187.1.S1_at"
"GRMZM2G329532";"5";192482482;192487426;"Uncharacterized protein  [Source:Uniprot/SPTREMBL;Acc:B4FA23]";"Zm.11853.1.A1_at"
"GRMZM2G329454";"5";192488046;192491679;"";""
"GRMZM2G398781";"5";192613839;192615796;"Uncharacterized protein  [Source:Uniprot/SPTREMBL;Acc:B8A0A0]";"Zm.698.1.A1_at"
"GRMZM2G062151";"5";193490676;193492637;"Cytochrome P450 CYP86A35  [Source:Uniprot/SPTREMBL;Acc:B6TMM6]";""
"GRMZM2G112247";"5";193782893;193784506;"Uncharacterized protein  [Source:Uniprot/SPTREMBL;Acc:B4FTH4]";"Zm.10208.1.A1_at"
"GRMZM2G401436";"5";196634685;196636075;"Uncharacterized protein  [Source:Uniprot/SPTREMBL;Acc:C4J4V7]";"Zm.8811.1.A1_at"
"GRMZM2G011006";"5";196852726;196853684;"Uncharacterized protein  [Source:Uniprot/SPTREMBL;Acc:B4FF60]";"Zm.12164.1.A1_at"
"GRMZM2G044851";"5";198245643;198250108;"";""
"AC208077.3_FG004";"5";199419905;199420183;"";""
"GRMZM2G021270";"5";199912824;199920035;"Uncharacterized protein  [Source:Uniprot/SPTREMBL;Acc:B4FGK4]";"Zm.2119.2.A1_at"
"AC233960.1_FG002";"5";200032552;200035241;"Alternative oxidase  [Source:Uniprot/SPTREMBL;Acc:Q8GT27]";"Zm.13243.1.S1_at"
"GRMZM2G108829";"5";200154859;200161652;"Uncharacterized protein  [Source:Uniprot/SPTREMBL;Acc:C0HGG9]";""
"GRMZM2G035213";"5";200419844;200423666;"Gamma-tocopherol methyltransferase; Uncharacterized protein  [Source:Uniprot/SPTREMBL;Acc:Q1PBH6]";"Zm.5799.1.A1_at"
"GRMZM2G179147";"5";200705194;200707991;"Uncharacterized protein  [Source:Uniprot/SPTREMBL;Acc:C0PID5]";""
"GRMZM2G040117";"5";201268806;201270825;"Uncharacterized protein  [Source:Uniprot/SPTREMBL;Acc:B4FQ76]";""
"GRMZM2G015603";"5";201295391;201297422;"Uncharacterized protein  [Source:Uniprot/SPTREMBL;Acc:B4FQ76]";""
"GRMZM2G147430";"5";201514550;201520590;"";"Zm.2141.1.A1_at"
"GRMZM2G125432";"5";201650009;201664575;"";""
"GRMZM2G180930";"5";202867620;202870975;"Ribose-phosphate pyrophosphokinase 4  [Source:Uniprot/SPTREMBL;Acc:B6TXX0]";"Zm.6884.1.S1_at"
"GRMZM2G180933";"5";202867623;202868595;"";""
"GRMZM2G180931";"5";202870207;202870895;"";""
"GRMZM2G399921";"5";203454140;203454857;"";"Zm.8927.1.S1_at"
"GRMZM2G399930";"5";203454269;203454848;"Uncharacterized protein  [Source:Uniprot/SPTREMBL;Acc:C4J0W9]";""
"GRMZM2G085049";"5";203670238;203674671;"Uncharacterized protein  [Source:Uniprot/SPTREMBL;Acc:C0PMC1]";"Zm.4077.1.S1_x_at"
"GRMZM2G085049";"5";203670238;203674671;"Uncharacterized protein  [Source:Uniprot/SPTREMBL;Acc:C0PMC1]";"Zm.4077.2.A1_a_at"
"GRMZM2G085049";"5";203670238;203674671;"Uncharacterized protein  [Source:Uniprot/SPTREMBL;Acc:C0PMC1]";"Zm.4077.1.S1_at"
"GRMZM5G848822";"5";203730774;203733004;"Uncharacterized protein  [Source:Uniprot/SPTREMBL;Acc:B4FND8]";"Zm.19086.1.A1_at"
"GRMZM2G129146";"5";203744058;203751559;"Uncharacterized protein  [Source:Uniprot/SPTREMBL;Acc:B7ZZY7]";"Zm.8452.1.A1_at"
"GRMZM2G129146";"5";203744058;203751559;"Uncharacterized protein  [Source:Uniprot/SPTREMBL;Acc:B7ZZY7]";"Zm.2300.1.A1_at"
"GRMZM2G128992";"5";203754985;203757384;"Uncharacterized protein  [Source:Uniprot/SPTREMBL;Acc:B4FW84]";"Zm.19086.1.A1_at"
"GRMZM5G849022";"5";203755283;203756909;"Uncharacterized protein  [Source:Uniprot/SPTREMBL;Acc:C4J2K2]";""
"GRMZM2G128922";"5";203768457;203773576;"Uncharacterized protein  [Source:Uniprot/SPTREMBL;Acc:C0PD84]";"Zm.8452.1.A1_at"
"GRMZM2G161641";"5";204115665;204119019;"";"Zm.17337.1.A1_at"
"GRMZM5G860516";"5";204115985;204118788;"Uncharacterized protein  [Source:Uniprot/SPTREMBL;Acc:B7ZYT9]";""
"GRMZM2G317455";"5";204587016;204594173;"";""
"GRMZM2G019317";"5";204644182;204648555;"Uncharacterized protein  [Source:Uniprot/SPTREMBL;Acc:B8A2N9]";"Zm.10062.1.A1_at"
"GRMZM2G042027";"5";204666453;204683080;"Uncharacterized protein  [Source:Uniprot/SPTREMBL;Acc:B4F887]";"Zm.7892.1.A1_at"
"GRMZM2G042438";"5";204685663;204688072;"";"Zm.2668.1.A1_at"
"GRMZM2G339952";"5";204688423;204690745;"";""
"GRMZM5G802761";"5";204791955;204792782;"";"Zm.8568.1.S1_at"
"GRMZM5G847707";"5";204792595;204792753;"Uncharacterized protein  [Source:Uniprot/SPTREMBL;Acc:C4J2C3]";""
"GRMZM2G090609";"5";205211428;205213552;"Uncharacterized protein  [Source:Uniprot/SPTREMBL;Acc:C0PBJ1]";"Zm.13648.1.S1_at"
"GRMZM5G898898";"5";205233725;205237469;"";""
"GRMZM2G090981";"5";205287110;205292674;"Uncharacterized protein  [Source:Uniprot/SPTREMBL;Acc:B8A019]";"Zm.5085.2.A1_a_at"
"GRMZM5G872068";"5";205293914;205297428;"Glutamine synthetase root isozyme 3  [Source:Uniprot/SWISSPROT;Acc:P38561]";"Zm.46.1.A1_s_at"
"GRMZM5G812555";"5";206128265;206133129;"";"Zm.6743.2.S1_at"
"GRMZM2G334142";"5";206364842;206373104;"";""
"GRMZM2G163776";"5";209780883;209782059;"Putative uncharacterized protein  [Source:Uniprot/SPTREMBL;Acc:B6T343]";""
"GRMZM2G083168";"5";209815176;209816470;"";""
"GRMZM2G413643";"5";209836934;209840030;"";""
"GRMZM2G102959";"5";209955746;209958660;"";"Zm.13263.1.A1_at"
"GRMZM5G816086";"5";209956059;209956547;"Uncharacterized protein  [Source:Uniprot/SPTREMBL;Acc:C4IZN9]";""
"GRMZM5G878558";"5";210781199;210784644;"Uncharacterized protein  [Source:Uniprot/SPTREMBL;Acc:C0PE76]";"Zm.125.1.S1_at"
"GRMZM2G151440";"5";211255632;211258791;"Uncharacterized protein  [Source:Uniprot/SPTREMBL;Acc:B4F8H9]";"Zm.5521.1.S1_at"
"GRMZM5G857944";"5";211715089;211720032;"Nuclear transcription factor Y subunit A-3  [Source:Uniprot/SPTREMBL;Acc:B6TAG2]";"Zm.12864.1.S1_at"
"AC188134.2_FG012";"5";211747355;211749518;"";""
"GRMZM2G029780";"5";212051218;212053906;"Uncharacterized protein  [Source:Uniprot/SPTREMBL;Acc:B7ZXS4]";""
"GRMZM2G100813";"5";213019651;213022240;"";"Zm.9341.1.A1_at"
"GRMZM2G122231";"5";213103736;213107678;"Trehalose-6-phosphate synthase  [Source:Uniprot/SPTREMBL;Acc:B6T0F0]";""
"GRMZM2G479110";"5";213780789;213785593;"Uncharacterized protein  [Source:Uniprot/SPTREMBL;Acc:B4FYK6]";"Zm.3355.1.S1_at"
"GRMZM2G100467";"5";213868446;213869401;"60S ribosomal protein L39  [Source:Uniprot/SWISSPROT;Acc:P51425]";"Zm.16508.1.S1_x_at"
"GRMZM2G100467";"5";213868446;213869401;"60S ribosomal protein L39  [Source:Uniprot/SWISSPROT;Acc:P51425]";"Zm.16508.1.S1_at"
"GRMZM5G836910";"5";213953336;213958271;"Uncharacterized protein  [Source:Uniprot/SPTREMBL;Acc:C4J030]";"Zm.5974.1.A1_a_at"
"GRMZM2G469142";"5";213964193;213966299;"Alginate regulatory protein AlgP  [Source:Uniprot/SPTREMBL;Acc:B6TED6]";"Zm.9620.1.A1_at"
"GRMZM2G180430";"5";214138462;214147660;"Uncharacterized protein  [Source:Uniprot/SPTREMBL;Acc:B4F814]";"Zm.1671.1.A1_at"
"GRMZM2G180419";"5";214173248;214174677;"Uncharacterized protein  [Source:Uniprot/SPTREMBL;Acc:B4F7U7]";"Zm.9703.1.A1_at"
"GRMZM2G083812";"5";214215143;214218800;"Uncharacterized protein  [Source:Uniprot/SPTREMBL;Acc:C4J522]";""
"GRMZM2G178074";"5";214764762;214766299;"Uncharacterized protein  [Source:Uniprot/SPTREMBL;Acc:B4G074]";"Zm.8321.1.S1_at"
"GRMZM2G080247";"5";214809768;214812832;"Uncharacterized protein  [Source:Uniprot/SPTREMBL;Acc:C4J0D3]";"Zm.9745.1.A1_at"
"GRMZM5G857701";"5";214998412;215000055;"";""
"GRMZM5G824600";"5";215541812;215545867;"Alcohol dehydrogenase class-3  [Source:Uniprot/SWISSPROT;Acc:P93629]";""
"GRMZM2G143627";"5";215703236;215705092;"Tubulin-specific chaperone A; Uncharacterized protein  [Source:Uniprot/SPTREMBL;Acc:B4FNZ2]";"Zm.5838.1.A1_at"
"GRMZM2G356941";"5";215861353;215862630;"";""
"GRMZM2G356938";"5";215861536;215867283;"Uncharacterized protein  [Source:Uniprot/SPTREMBL;Acc:C4J2K0]";""
"GRMZM5G837869";"5";215877677;215882183;"Cytochrome P450 CYP97A16  [Source:Uniprot/SPTREMBL;Acc:B6SVI8]";""
"GRMZM5G894808";"6";655664;657038;"Uncharacterized protein  [Source:Uniprot/SPTREMBL;Acc:B7ZYJ5]";""
"GRMZM2G358540";"6";655718;657038;"VAMP protein SEC22  [Source:Uniprot/SPTREMBL;Acc:B6TRZ2]";"Zm.8477.1.S1_at"
"GRMZM5G861268";"6";1870424;1872283;"Uncharacterized protein  [Source:Uniprot/SPTREMBL;Acc:B4F9J9]";""
"GRMZM2G024303";"6";2441881;2444421;"Uncharacterized protein  [Source:Uniprot/SPTREMBL;Acc:K7U9G1]";"Zm.14094.1.S1_at"
"GRMZM2G374827";"6";3042196;3047128;"Non-lysosomal glucosylceramidase  [Source:Uniprot/SPTREMBL;Acc:K7V8J6]";""
"GRMZM2G064174";"6";6079000;6080001;"Uncharacterized protein  [Source:Uniprot/SPTREMBL;Acc:K7UTX7]";""
"GRMZM2G180659";"6";6892849;6897889;"LHT1; Uncharacterized protein  [Source:Uniprot/SPTREMBL;Acc:B4FVN6]";""
"GRMZM2G180625";"6";6901483;6906034;"Glyceraldehyde-3-phosphate dehydrogenase 2, cytosolic  [Source:Uniprot/SWISSPROT;Acc:Q09054]";"Zm.16502.1.S1_at"
"GRMZM2G127294";"6";7054647;7062645;"Uncharacterized protein  [Source:Uniprot/SPTREMBL;Acc:K7UHF9]";""
"GRMZM2G056961";"6";7162280;7163046;"Uncharacterized protein  [Source:Uniprot/SPTREMBL;Acc:K7V8Z9]";""
"GRMZM2G306727";"6";7232528;7235241;"Uncharacterized protein  [Source:Uniprot/SPTREMBL;Acc:K7UDE8]";""
"GRMZM2G020980";"6";7459248;7460647;"";""
"GRMZM2G169834";"6";11758363;11758968;"";""
"GRMZM2G001946";"6";12950290;12951953;"";""
"GRMZM2G051915";"6";12995620;12998025;"";"Zm.2207.1.A1_at"
"GRMZM2G051968";"6";12997322;13000911;"";""
"GRMZM2G089567";"6";13080589;13087410;"Uncharacterized protein  [Source:Uniprot/SPTREMBL;Acc:K7UDP0]";""
"GRMZM2G375015";"6";13087696;13088240;"Uncharacterized protein  [Source:Uniprot/SPTREMBL;Acc:K7UA99]";""
"GRMZM2G134020";"6";13653677;13655033;"Uncharacterized protein  [Source:Uniprot/SPTREMBL;Acc:B6SIU5]";"Zm.7397.1.A1_at"
"GRMZM5G873248";"6";13654288;13654656;"";""
"GRMZM2G409177";"6";13776539;13777292;"";""
"GRMZM2G076943";"6";14559246;14562309;"Putative DUF26-domain receptor-like protein kinase family protein; Uncharacterized protein  [Source:Uniprot/SPTREMBL;Acc:B8A0Y0]";""
"GRMZM2G009725";"6";14761104;14766660;"";""
"GRMZM2G172980";"6";14972494;14974031;"Uncharacterized protein  [Source:Uniprot/SPTREMBL;Acc:K7V9J9]";""
"GRMZM2G172970";"6";14983602;14986903;"";""
"GRMZM2G320152";"6";15325902;15332068;"Uncharacterized protein  [Source:Uniprot/SPTREMBL;Acc:C0HIH1]";""
"GRMZM2G348325";"6";15505684;15507621;"";""
"GRMZM2G048065";"6";15507834;15508897;"";""
"GRMZM2G372684";"6";15556686;15580563;"Uncharacterized protein  [Source:Uniprot/SPTREMBL;Acc:K7UDW7]";""
"GRMZM2G130728";"6";17956543;17958948;"Taxadien-5-alpha-ol O-acetyltransferase  [Source:Uniprot/SPTREMBL;Acc:K7UDZ3]";""
"GRMZM2G005622";"6";21940556;21943831;"Uncharacterized protein  [Source:Uniprot/SPTREMBL;Acc:B4FBP9]";"Zm.4361.1.A1_at"
"GRMZM2G111579";"6";24549311;24554370;"Putative gamma-glutamylcysteine synthetase  [Source:Uniprot/SPTREMBL;Acc:K7UAR5]";"Zm.9043.1.S1_at"
"GRMZM2G155863";"6";25576082;25576523;"";""
"GRMZM2G381051";"6";27107998;27111960;"Uncharacterized protein  [Source:Uniprot/SPTREMBL;Acc:B4FL28]";"Zm.8990.1.A1_at"
"GRMZM2G075286";"6";27332926;27336569;"Putative WAK family receptor-like protein kinase  [Source:Uniprot/SPTREMBL;Acc:K7UAU4]";""
"GRMZM2G013801";"6";27449601;27461305;"Uncharacterized protein  [Source:Uniprot/SPTREMBL;Acc:B4FLK8]";"Zm.8291.1.A1_at"
"GRMZM5G841925";"6";27458288;27458455;"";""
"AC200734.3_FG009";"6";27525412;27528060;"";""
"GRMZM2G514923";"6";28231723;28232111;"";""
"GRMZM2G479746";"6";32536987;32553408;"Uncharacterized protein  [Source:Uniprot/SPTREMBL;Acc:B4FKD8]";""
"GRMZM2G539565";"6";32861554;32861854;"";""
"GRMZM5G837664";"6";32861647;32861854;"";""
"GRMZM2G160391";"6";33857690;33864819;"Uncharacterized protein  [Source:Uniprot/SPTREMBL;Acc:K7UB95]";""
"GRMZM5G867510";"6";33858392;33862215;"Uncharacterized protein  [Source:Uniprot/SPTREMBL;Acc:C0HJ82]";""
"GRMZM2G305839";"6";34888626;34890907;"Uncharacterized protein  [Source:Uniprot/SPTREMBL;Acc:C4J3T5]";""
"GRMZM2G305856";"6";34889113;34891065;"Putative MYB DNA-binding domain superfamily protein  [Source:Uniprot/SPTREMBL;Acc:K7UBC4]";"Zm.3444.1.A1_at"
"GRMZM2G305856";"6";34889113;34891065;"Putative MYB DNA-binding domain superfamily protein  [Source:Uniprot/SPTREMBL;Acc:K7UBC4]";"Zm.2350.1.A1_at"
"GRMZM2G001205";"6";35061725;35062778;"ZFP16-1  [Source:Uniprot/SPTREMBL;Acc:K7VAG4]";""
"GRMZM2G062197";"6";35595658;35597174;"Uncharacterized protein  [Source:Uniprot/SPTREMBL;Acc:K7UIW0]";"Zm.14077.1.A1_at"
"GRMZM2G137930";"6";35680636;35684873;"Soluble inorganic pyrophosphatase; Uncharacterized protein  [Source:Uniprot/SPTREMBL;Acc:B4FJX6]";"Zm.14077.1.A1_at"
"GRMZM2G035636";"6";35882796;35888123;"Uncharacterized protein  [Source:Uniprot/SPTREMBL;Acc:K7VAI4]";""
"GRMZM2G334239";"6";36485698;36489914;"Putative ribosomal protein S4 (RPS4A) family protein  [Source:Uniprot/SPTREMBL;Acc:K7UBI0]";""
"GRMZM2G383019";"6";37176736;37180456;"Uncharacterized protein  [Source:Uniprot/SPTREMBL;Acc:C0PD29]";"Zm.3334.2.A1_a_at"
"GRMZM2G532194";"6";37179399;37180456;"";""
"GRMZM2G430807";"6";38070649;38072014;"Metallothionein-like protein type 2; Putative metallothionein famil protein; Uncharacterized protein  [Source:Uniprot/SPTREMBL;Acc:B6T303]";"Zm.2031.4.A1_x_at"
"GRMZM2G430807";"6";38070649;38072014;"Metallothionein-like protein type 2; Putative metallothionein famil protein; Uncharacterized protein  [Source:Uniprot/SPTREMBL;Acc:B6T303]";"Zm.2031.4.A1_at"
"AC211370.4_FG007";"6";38071423;38072034;"";""
"GRMZM2G130610";"6";38083614;38083949;"";""
"GRMZM2G130173";"6";38085751;38086440;"Metallothionein-like protein type 2; Uncharacterized protein  [Source:Uniprot/SPTREMBL;Acc:B6SP45]";"Zm.2031.2.A1_a_at"
"GRMZM5G844094";"6";38114138;38115838;"Uncharacterized protein  [Source:Uniprot/SPTREMBL;Acc:K7UER0]";"Zm.7712.1.A1_at"
"GRMZM2G029503";"6";38776520;38779314;"";""
"GRMZM2G451187";"6";39356547;39359968;"Uncharacterized protein  [Source:Uniprot/SPTREMBL;Acc:K7VAS8]";""
"GRMZM2G096680";"6";39431501;39432324;"Subtilisin-chymotrypsin inhibitor CI-1B; Subtilisin-chymotrypsin inhibitor CI-1B isoform 1; Subtilisin-chymotrypsin inhibitor CI-1B isoform 2; Subtilisin-chymotrypsin inhibitor CI-1B isoform 3  [Source:Uniprot/SPTREMBL;Acc:B6SGY0]";"Zm.3384.1.A1_x_at"
"GRMZM2G096680";"6";39431501;39432324;"Subtilisin-chymotrypsin inhibitor CI-1B; Subtilisin-chymotrypsin inhibitor CI-1B isoform 1; Subtilisin-chymotrypsin inhibitor CI-1B isoform 2; Subtilisin-chymotrypsin inhibitor CI-1B isoform 3  [Source:Uniprot/SPTREMBL;Acc:B6SGY0]";"Zm.3384.1.A1_a_at"
"GRMZM2G540863";"6";39431756;39431998;"";""
"GRMZM2G000326";"6";39462072;39462798;"Subtilisin-chymotrypsin inhibitor CI-1B; Subtilisin-chymotrypsin inhibitor CI-1B isoform 1; Subtilisin-chymotrypsin inhibitor CI-1B isoform 2  [Source:Uniprot/SPTREMBL;Acc:B6SNA6]";"Zm.3384.1.A1_x_at"
"GRMZM2G000326";"6";39462072;39462798;"Subtilisin-chymotrypsin inhibitor CI-1B; Subtilisin-chymotrypsin inhibitor CI-1B isoform 1; Subtilisin-chymotrypsin inhibitor CI-1B isoform 2  [Source:Uniprot/SPTREMBL;Acc:B6SNA6]";"Zm.3384.1.A1_a_at"
"GRMZM2G017966";"6";40366469;40368354;"Uncharacterized protein  [Source:Uniprot/SPTREMBL;Acc:K7UEY4]";""
"GRMZM2G070041";"6";40795984;40801204;"Uncharacterized protein  [Source:Uniprot/SPTREMBL;Acc:K7UBV7]";"Zm.13026.1.A1_a_at"
"GRMZM2G104043";"6";42869280;42871295;"";"Zm.13026.1.A1_a_at"
"GRMZM2G396292";"6";45435079;45439161;"Uncharacterized protein  [Source:Uniprot/SPTREMBL;Acc:B4G0T9]";""
"GRMZM2G319104";"6";46506476;46518999;"Uncharacterized protein  [Source:Uniprot/SPTREMBL;Acc:K7UF73]";"Zm.12804.1.A1_at"
"GRMZM2G029807";"6";49565438;49569827;"Uncharacterized protein  [Source:Uniprot/SPTREMBL;Acc:C0PD29]";"Zm.3334.2.A1_a_at"
"GRMZM2G502962";"6";49568770;49569827;"";""
"GRMZM2G145360";"6";50401510;50406988;"Uncharacterized protein  [Source:Uniprot/SPTREMBL;Acc:K7UF98]";""
"GRMZM2G312997";"6";53878628;53884090;"Uncharacterized protein  [Source:Uniprot/SPTREMBL;Acc:K7VBB4]";"Zm.13494.1.S1_at"
"GRMZM2G333579";"6";55187220;55189655;"Uncharacterized protein  [Source:Uniprot/SPTREMBL;Acc:K7UW84]";""
"GRMZM2G004455";"6";55293616;55299662;"Uncharacterized protein  [Source:Uniprot/SPTREMBL;Acc:K7UC69]";"Zm.14379.1.A1_at"
"GRMZM2G011893";"6";55545122;55551666;"Glutamine cyclotransferase; Uncharacterized protein  [Source:Uniprot/SPTREMBL;Acc:C0P8V7]";"Zm.5739.1.S1_at"
"GRMZM2G011655";"6";55807630;55813564;"Uncharacterized protein  [Source:Uniprot/SPTREMBL;Acc:B4FPS7]";""
"GRMZM2G107073";"6";56261668;56264300;"Glycoside hydrolase, family 28; Uncharacterized protein  [Source:Uniprot/SPTREMBL;Acc:B4G0U5]";""
"GRMZM2G122013";"6";62759743;62762266;"Uncharacterized protein  [Source:Uniprot/SPTREMBL;Acc:K7UCJ6]";""
"GRMZM2G040975";"6";64248924;64252265;"Uncharacterized protein  [Source:Uniprot/SPTREMBL;Acc:C4J622]";""
"GRMZM2G041171";"6";64260685;64266210;"Uncharacterized protein  [Source:Uniprot/SPTREMBL;Acc:K7UKE4]";"Zm.13026.1.A1_a_at"
"GRMZM2G579783";"6";65657189;65657282;"";""
"GRMZM2G161726";"6";65659378;65659700;"";""
"GRMZM2G461619";"6";65660180;65660761;"";""
"GRMZM5G822921";"6";65660180;65660761;"";""
"GRMZM2G582578";"6";65668171;65668290;"";""
"GRMZM2G466498";"6";65669335;65671342;"Uncharacterized protein  [Source:Uniprot/SPTREMBL;Acc:K7VBU5]";"Zm.6015.1.A1_at"
"GRMZM2G091490";"6";66186789;66189233;"Putative NAC domain transcription factor superfamily protein  [Source:Uniprot/SPTREMBL;Acc:K7VBV1]";""
"GRMZM2G057783";"6";66792903;66796952;"";"Zm.9542.1.A1_at"
"GRMZM2G124061";"6";67056173;67058503;"Uncharacterized protein  [Source:Uniprot/SPTREMBL;Acc:K7UCT1]";""
"GRMZM5G829292";"6";67057075;67057422;"";""
"GRMZM2G430902";"6";67615188;67617559;"Uncharacterized protein  [Source:Uniprot/SPTREMBL;Acc:K7UFY9]";""
"GRMZM2G446253";"6";68391721;68395572;"Enolase  [Source:Uniprot/SPTREMBL;Acc:K7UCV5]";""
"GRMZM2G539489";"6";68642362;68642803;"";"Zm.11530.2.A1_at"
"GRMZM2G561503";"6";68648427;68648868;"";"Zm.11530.2.A1_at"
"GRMZM2G163798";"6";70603024;70605422;"Nodulin-like protein; Uncharacterized protein  [Source:Uniprot/SPTREMBL;Acc:B4FN13]";""
"GRMZM2G152041";"6";71175120;71177188;"Uncharacterized protein  [Source:Uniprot/SPTREMBL;Acc:K7UG41]";"Zm.7016.1.A1_a_at"
"GRMZM2G152041";"6";71175120;71177188;"Uncharacterized protein  [Source:Uniprot/SPTREMBL;Acc:K7UG41]";"Zm.7016.2.A1_x_at"
"GRMZM2G152041";"6";71175120;71177188;"Uncharacterized protein  [Source:Uniprot/SPTREMBL;Acc:K7UG41]";"Zm.7016.2.A1_at"
"GRMZM2G152041";"6";71175120;71177188;"Uncharacterized protein  [Source:Uniprot/SPTREMBL;Acc:K7UG41]";"Zm.7016.1.A1_x_at"
"GRMZM2G152041";"6";71175120;71177188;"Uncharacterized protein  [Source:Uniprot/SPTREMBL;Acc:K7UG41]";"Zm.7016.1.A1_at"
"GRMZM2G025669";"6";71424224;71427699;"";""
"GRMZM2G113004";"6";71620063;71622925;"";""
"GRMZM2G152808";"6";73023073;73031381;"Uncharacterized protein  [Source:Uniprot/SPTREMBL;Acc:K7UD41]";"Zm.6099.1.A1_at"
"GRMZM2G501277";"6";73417645;73418953;"";""
"GRMZM2G433801";"6";80347574;80364061;"Uncharacterized protein  [Source:Uniprot/SPTREMBL;Acc:K7UDH4]";""
"GRMZM2G121354";"6";81777728;81781038;"Uncharacterized protein  [Source:Uniprot/SPTREMBL;Acc:K7UGQ2]";""
"GRMZM2G145518";"6";82976807;82978585;"Uncharacterized protein  [Source:Uniprot/SPTREMBL;Acc:K7ULF7]";"Zm.11654.1.A1_at"
"GRMZM2G447967";"6";82977024;82978182;"";""
"GRMZM2G402862";"6";83701174;83703062;"Putative bZIP transcription factor superfamily protein; Uncharacterized protein  [Source:Uniprot/SPTREMBL;Acc:B4F9S0]";""
"GRMZM2G154845";"6";86338723;86344543;"Putative MATE efflux family protein  [Source:Uniprot/SPTREMBL;Acc:B6U9T2]";""
"GRMZM2G466916";"6";86727955;86731573;"";""
"GRMZM2G019018";"6";88847661;88854079;"";""
"GRMZM2G175562";"6";88908079;88909780;"Uncharacterized protein  [Source:Uniprot/SPTREMBL;Acc:B4FRF2]";"Zm.3895.1.A1_at"
"GRMZM2G150302";"6";89081429;89085751;"Uncharacterized protein  [Source:Uniprot/SPTREMBL;Acc:K7VDA6]";"Zm.8633.1.A1_s_at"
"GRMZM2G150302";"6";89081429;89085751;"Uncharacterized protein  [Source:Uniprot/SPTREMBL;Acc:K7VDA6]";"Zm.8633.1.A1_x_at"
"GRMZM2G349895";"6";90046171;90048507;"Uncharacterized protein  [Source:Uniprot/SPTREMBL;Acc:K7UM57]";""
"GRMZM5G887389";"6";90046171;90047266;"Uncharacterized protein  [Source:Uniprot/SPTREMBL;Acc:K7UYF7]";""
"GRMZM2G119714";"6";91723038;91733022;"Uncharacterized protein  [Source:Uniprot/SPTREMBL;Acc:C0PKQ4]";"Zm.689.1.S1_at"
"GRMZM2G128574";"6";91798165;91801378;"";"Zm.18399.1.A1_at"
"GRMZM2G128574";"6";91798165;91801378;"";"Zm.9897.1.A1_at"
"GRMZM2G128574";"6";91798165;91801378;"";"Zm.10252.1.A1_at"
"GRMZM2G015212";"6";92157831;92159137;"Uncharacterized protein  [Source:Uniprot/SPTREMBL;Acc:K7UEL5]";""
"GRMZM2G090710";"6";92551084;92554224;"";""
"GRMZM2G077922";"6";93136024;93138224;"Uncharacterized protein  [Source:Uniprot/SPTREMBL;Acc:K7UEN2]";"Zm.12544.1.A1_at"
"GRMZM2G385182";"6";93141658;93155920;"Uncharacterized protein  [Source:Uniprot/SPTREMBL;Acc:K7VDR3]";""
"GRMZM2G143782";"6";93484977;93486919;"Speckle-type POZ protein  [Source:Uniprot/SPTREMBL;Acc:K7UEP7]";""
"GRMZM2G050701";"6";94034379;94040946;"Protein kinase APK1B; Uncharacterized protein  [Source:Uniprot/SPTREMBL;Acc:B6TMA9]";""
"GRMZM2G353125";"6";94374627;94379581;"Uncharacterized protein  [Source:Uniprot/SPTREMBL;Acc:C0PMJ7]";"Zm.14032.1.A1_at"
"GRMZM5G844329";"6";94493809;94495506;"Uncharacterized protein  [Source:Uniprot/SPTREMBL;Acc:C0PMJ7]";"Zm.14032.1.A1_at"
"GRMZM5G810812";"6";94494394;94495579;"Uncharacterized protein  [Source:Uniprot/SPTREMBL;Acc:B8A1P2]";""
"GRMZM2G344263";"6";94598184;94611003;"";"AFFX-Zm-actin-5_x_at"
"GRMZM2G344263";"6";94598184;94611003;"";"AFFX-Zm-actin-5_at"
"GRMZM2G169321";"6";97084019;97087097;"Uncharacterized protein  [Source:Uniprot/SPTREMBL;Acc:K7UF03]";"Zm.17557.1.A1_at"
"GRMZM5G827549";"6";97084329;97086548;"Uncharacterized protein  [Source:Uniprot/SPTREMBL;Acc:C4J4B1]";""
"GRMZM2G085916";"6";97235577;97245924;"";""
"GRMZM2G123446";"6";97391234;97393698;"Putative cytochrome P450 superfamily protein  [Source:Uniprot/SPTREMBL;Acc:K7UZ24]";""
"GRMZM2G073223";"6";98190556;98194761;"Putative subtilase family protein; Uncharacterized protein  [Source:Uniprot/SPTREMBL;Acc:C0PGC4]";"Zm.14649.1.A1_at"
"GRMZM2G082118";"6";98421314;98422128;"VQ motif family protein  [Source:Uniprot/SPTREMBL;Acc:K7VE93]";""
"GRMZM2G064462";"6";99843733;99845431;"";""
"GRMZM2G064374";"6";99846627;99850321;"Uncharacterized protein  [Source:Uniprot/SPTREMBL;Acc:B6U3C8]";"Zm.9616.1.A1_at"
"GRMZM2G041714";"6";100364297;100365554;"Uncharacterized protein  [Source:Uniprot/SPTREMBL;Acc:B4FUP1]";"Zm.1920.2.A1_a_at"
"GRMZM2G041714";"6";100364297;100365554;"Uncharacterized protein  [Source:Uniprot/SPTREMBL;Acc:B4FUP1]";"Zm.1920.2.A1_x_at"
"GRMZM2G041714";"6";100364297;100365554;"Uncharacterized protein  [Source:Uniprot/SPTREMBL;Acc:B4FUP1]";"Zm.1920.1.A1_a_at"
"GRMZM2G137569";"6";102384548;102391667;"Putative CBL-interacting protein kinase family protein  [Source:Uniprot/SPTREMBL;Acc:K7UFM9]";"Zm.5687.1.A1_at"
"GRMZM2G438210";"6";102390364;102390959;"Uncharacterized protein  [Source:Uniprot/SPTREMBL;Acc:C4J2A4]";""
"GRMZM2G106427";"6";102563038;102576139;"Ethanol tolerance protein GEKO1 isoform 1; Ethanol tolerance protein GEKO1 isoform 2; Uncharacterized protein  [Source:Uniprot/SPTREMBL;Acc:B4FGA9]";"Zm.6401.2.S1_a_at"
"GRMZM2G099691";"6";102711598;102712382;"Uncharacterized protein  [Source:Uniprot/SPTREMBL;Acc:K7UIQ7]";""
"GRMZM2G123953";"6";103111278;103112798;"";""
"GRMZM2G079200";"6";103303641;103305338;"IAA23-auxin-responsive Aux/IAA family member; Uncharacterized protein  [Source:Uniprot/SPTREMBL;Acc:B4FPE1]";"Zm.7449.1.A1_at"
"GRMZM2G325650";"6";103523306;103525146;"Protein kinase Kelch repeat:Kelch  [Source:Uniprot/SPTREMBL;Acc:B6SJR4]";""
"GRMZM2G310144";"6";103569678;103577655;"Uncharacterized protein  [Source:Uniprot/SPTREMBL;Acc:K7UZR1]";""
"GRMZM2G123440";"6";103602026;103605207;"Uncharacterized protein  [Source:Uniprot/SPTREMBL;Acc:C4JBP8]";"Zm.2003.1.S1_at"
"GRMZM2G045686";"6";103745063;103756437;"Uncharacterized protein  [Source:Uniprot/SPTREMBL;Acc:C0HG76]";""
"GRMZM2G032555";"6";103788369;103789957;"Uncharacterized protein  [Source:Uniprot/SPTREMBL;Acc:K7UFU6]";""
"GRMZM2G335618";"6";104021616;104022697;"Glutathione S-transferase GST 19; Uncharacterized protein  [Source:Uniprot/SPTREMBL;Acc:B4FVJ9]";"Zm.548.1.S1_at"
"GRMZM2G164883";"6";104114291;104115533;"Uncharacterized protein  [Source:Uniprot/SPTREMBL;Acc:K7UNJ6]";""
"GRMZM2G178432";"6";104378580;104381708;"Uncharacterized protein  [Source:Uniprot/SPTREMBL;Acc:K7UIX2]";"Zm.13941.1.S1_at"
"GRMZM2G064382";"6";104434053;104437222;"Zinc transporter 4  [Source:Uniprot/SPTREMBL;Acc:K7UFX1]";"Zm.18511.1.S1_at"
"GRMZM2G151015";"6";104845179;104877558;"Uncharacterized protein  [Source:Uniprot/SPTREMBL;Acc:K7UFY2]";"Zm.14020.1.A1_at"
"GRMZM2G093391";"6";105208479;105214743;"Uncharacterized protein  [Source:Uniprot/SPTREMBL;Acc:K7UNP1]";"Zm.13853.1.S1_at"
"GRMZM2G179638";"6";105262399;105267285;"Uncharacterized protein  [Source:Uniprot/SPTREMBL;Acc:C4J4J6]";""
"GRMZM5G830749";"6";105565581;105567008;"";""
"GRMZM2G403029";"6";105605545;105611208;"";""
"GRMZM2G051013";"6";105708934;105709478;"";""
"GRMZM2G127251";"6";107006046;107007725;"Uncharacterized protein  [Source:Uniprot/SPTREMBL;Acc:B4FZV5]";""
"GRMZM5G856338";"6";107908153;107911251;"2Fe-2S ferredoxin  [Source:Uniprot/SPTREMBL;Acc:B6U5I8]";""
"GRMZM2G373435";"6";108246772;108249074;"Uncharacterized protein  [Source:Uniprot/SPTREMBL;Acc:K7UJC3]";""
"GRMZM2G701055";"6";108246772;108247875;"";""
"GRMZM2G701058";"6";108424969;108438288;"Uncharacterized protein  [Source:Uniprot/SPTREMBL;Acc:K7UJC7]";""
"GRMZM2G004276";"6";109226494;109233367;"Putative dnaJ chaperone family protein  [Source:Uniprot/SPTREMBL;Acc:K7UP48]";""
"GRMZM2G134325";"6";109446255;109447102;"Uncharacterized protein  [Source:Uniprot/SPTREMBL;Acc:K7UJG4]";"ZmAffx.1339.1.S1_at"
"GRMZM2G136058";"6";110002943;110008265;"Transmembrane emp24 domain-containing protein 10; Uncharacterized protein  [Source:Uniprot/SPTREMBL;Acc:B4FVH9]";"Zm.3784.1.S1_at"
"GRMZM2G135970";"6";110053043;110055225;"Aminoacylase-1; Uncharacterized protein  [Source:Uniprot/SPTREMBL;Acc:C0PF66]";""
"GRMZM2G084240";"6";110075862;110077683;"";""
"GRMZM2G131954";"6";111250501;111255961;"";""
"GRMZM2G008353";"6";112098026;112099381;"Uncharacterized protein  [Source:Uniprot/SPTREMBL;Acc:K7VFM6]";""
"GRMZM2G176769";"6";112862487;112864045;"";"Zm.3071.1.A1_at"
"GRMZM2G122892";"6";114661140;114664808;"Uncharacterized protein  [Source:Uniprot/SPTREMBL;Acc:K7UGT0]";"Zm.3087.1.A1_at"
"GRMZM2G107092";"6";115121583;115126417;"Uncharacterized protein  [Source:Uniprot/SPTREMBL;Acc:K7UGV3]";"Zm.6409.1.A1_at"
"GRMZM2G334409";"6";115166300;115178978;"Uncharacterized protein  [Source:Uniprot/SPTREMBL;Acc:K7UK52]";""
"GRMZM2G059282";"6";115365067;115370652;"Elongin C; Elongin isoform 1; Elongin isoform 2  [Source:Uniprot/SPTREMBL;Acc:B6TM10]";"Zm.10223.1.S1_at"
"GRMZM2G059151";"6";115372536;115378936;"Ppi-phosphofructokinase; Uncharacterized protein  [Source:Uniprot/SPTREMBL;Acc:C0P567]";"Zm.15851.1.A1_at"
"GRMZM2G156310";"6";115727385;115729077;"Gibberellin receptor GID1L2; Uncharacterized protein  [Source:Uniprot/SPTREMBL;Acc:B4FVU4]";"Zm.19022.1.S1_at"
"GRMZM2G156255";"6";115732874;115738363;"Uncharacterized protein  [Source:Uniprot/SPTREMBL;Acc:K7UK76]";"Zm.1629.1.A1_at"
"GRMZM2G533650";"6";115772344;115773019;"";""
"GRMZM2G050748";"6";116133067;116134656;"Uncharacterized protein  [Source:Uniprot/SPTREMBL;Acc:K7UPP8]";""
"GRMZM2G343937";"6";116386492;116387670;"";""
"GRMZM2G157113";"6";116979471;116981601;"Putative AMP-dependent synthetase and ligase superfamily protein  [Source:Uniprot/SPTREMBL;Acc:K7UPS7]";""
"GRMZM2G302327";"6";117435101;117437941;"";""
"GRMZM2G132373";"6";117977394;117986594;"Putative 1-phosphatidylinositol-4-phosphate 5-kinase/ zinc ion binding family  [Source:Uniprot/SPTREMBL;Acc:K7UH43]";"Zm.16575.1.A1_at"
"GRMZM2G576198";"6";118225582;118226513;"";""
"GRMZM2G095404";"6";118971438;118973183;"Uncharacterized protein  [Source:Uniprot/SPTREMBL;Acc:B4F815]";"Zm.14563.1.A1_s_at"
"GRMZM2G095404";"6";118971438;118973183;"Uncharacterized protein  [Source:Uniprot/SPTREMBL;Acc:B4F815]";"Zm.3932.1.S1_at"
"GRMZM2G443881";"6";119035487;119044349;"Uncharacterized protein  [Source:Uniprot/SPTREMBL;Acc:K7UH93]";""
"GRMZM2G443888";"6";119035487;119036505;"Uncharacterized protein  [Source:Uniprot/SPTREMBL;Acc:B6T2K7]";"Zm.7431.1.A1_at"
"GRMZM2G383404";"6";120201718;120203603;"Anthocyanidin 3-O-glucosyltransferase  [Source:Uniprot/SPTREMBL;Acc:K7V1F2]";"Zm.7788.1.A1_at"
"GRMZM2G114801";"6";120237435;120240157;"Uncharacterized protein  [Source:Uniprot/SPTREMBL;Acc:K7UHB6]";""
"GRMZM2G427805";"6";120547137;120555089;"Uncharacterized protein  [Source:Uniprot/SPTREMBL;Acc:B4FD05]";""
"GRMZM2G158584";"6";121484385;121486885;"Uncharacterized protein  [Source:Uniprot/SPTREMBL;Acc:C0P7A0]";""
"GRMZM2G015432";"6";121901214;121906150;"Uncharacterized protein  [Source:Uniprot/SPTREMBL;Acc:K7UHJ9]";""
"GRMZM2G142409";"6";122126248;122129125;"Reticulon  [Source:Uniprot/SPTREMBL;Acc:B6TG01]";"Zm.5948.1.A1_at"
"GRMZM2G142409";"6";122126248;122129125;"Reticulon  [Source:Uniprot/SPTREMBL;Acc:B6TG01]";"Zm.5948.2.S1_at"
"GRMZM2G127147";"6";122910609;122914067;"Alkaline alpha galactosidase 2  [Source:Uniprot/SPTREMBL;Acc:K7UHM4]";"Zm.15721.1.S1_at"
"GRMZM2G127115";"6";123565799;123571303;"Uncharacterized protein  [Source:Uniprot/SPTREMBL;Acc:K7UKY9]";""
"GRMZM2G558924";"6";123577419;123577550;"";""
"GRMZM2G064001";"6";123949570;123953272;"Catalytic/ hydrolase; Uncharacterized protein  [Source:Uniprot/SPTREMBL;Acc:C0HFQ2]";"Zm.3027.1.A1_at"
"GRMZM2G003064";"6";124317781;124324204;"Erg28 like protein  [Source:Uniprot/SPTREMBL;Acc:B6U3K5]";""
"GRMZM2G167364";"6";127846017;127849383;"";"Zm.9867.1.A1_at"
"GRMZM5G847615";"6";128076149;128078586;"Uncharacterized protein  [Source:Uniprot/SPTREMBL;Acc:B4FDK7]";"Zm.6855.1.A1_at"
"GRMZM2G108714";"6";128235896;128238208;"10-deacetylbaccatin III 10-O-acetyltransferase  [Source:Uniprot/SPTREMBL;Acc:K7ULD6]";""
"GRMZM2G352618";"6";128637989;128638859;"Uncharacterized protein  [Source:Uniprot/SPTREMBL;Acc:K7UI66]";"Zm.10237.1.A1_at"
"GRMZM2G323888";"6";128648202;128649046;"Uncharacterized protein  [Source:Uniprot/SPTREMBL;Acc:K7VH98]";"Zm.10417.1.S1_at"
"GRMZM2G432615";"6";129684690;129685957;"";""
"GRMZM2G371793";"6";129970803;129972667;"Uncharacterized protein  [Source:Uniprot/SPTREMBL;Acc:K7V2G3]";"Zm.1007.1.S1_at"
"GRMZM2G441656";"6";130064006;130065055;"Uncharacterized protein  [Source:Uniprot/SPTREMBL;Acc:B6TFN4]";"Zm.1504.1.S1_at"
"GRMZM2G143817";"6";130081997;130086777;"Derlin-1.2  [Source:Uniprot/SWISSPROT;Acc:Q4G2J5]";""
"GRMZM2G051806";"6";130163346;130166258;"Hexokinase-1; Uncharacterized protein  [Source:Uniprot/SPTREMBL;Acc:C0HF79]";"Zm.8365.1.A1_at"
"GRMZM2G399961";"6";130594055;130594710;"Uncharacterized protein  [Source:Uniprot/SPTREMBL;Acc:K7UIE3]";""
"GRMZM2G492471";"6";130640310;130641036;"";""
"GRMZM2G361605";"6";131147984;131160298;"Uncharacterized protein  [Source:Uniprot/SPTREMBL;Acc:K7UR48]";""
"GRMZM2G051619";"6";131338805;131342645;"Gibberellin 2-beta-dioxygenase  [Source:Uniprot/SPTREMBL;Acc:K7UIG8]";""
"GRMZM2G558890";"6";131606366;131607940;"";""
"GRMZM2G094614";"6";131664124;131668277;"";""
"GRMZM2G318213";"6";132453961;132454760;"Grx_C15-glutaredoxin subgroup III  [Source:Uniprot/SPTREMBL;Acc:K7UIM0]";"Zm.9753.1.A1_at"
"GRMZM5G801627";"6";132847404;132849278;"Uncharacterized protein  [Source:Uniprot/SPTREMBL;Acc:C0PFP1]";"Zm.17580.1.S1_at"
"GRMZM2G052406";"6";133910526;133911071;"";""
"GRMZM2G052412";"6";133916804;133917966;"Uncharacterized protein  [Source:Uniprot/SPTREMBL;Acc:K7V2Z7]";""
"GRMZM5G874277";"6";134698673;134704090;"Phosphoribosylaminoimidazole-succinocarboxamide synthase  [Source:Uniprot/SPTREMBL;Acc:B4FY50]";"Zm.1465.1.A1_at"
"GRMZM2G170646";"6";135033602;135036040;"Esterase; Uncharacterized protein  [Source:Uniprot/SPTREMBL;Acc:B4G0J2]";"Zm.18998.1.S1_at"
"GRMZM2G170653";"6";135033779;135035890;"";""
"GRMZM5G856969";"6";135039622;135039935;"";""
"GRMZM2G450515";"6";135569770;135576431;"";""
"GRMZM2G046286";"6";135824887;135829007;"Uncharacterized protein  [Source:Uniprot/SPTREMBL;Acc:K7UMA3]";"Zm.2773.1.A1_at"
"GRMZM2G059991";"6";136070517;136074741;"Superoxide dismutase [Mn] 3.1, mitochondrial  [Source:Uniprot/SWISSPROT;Acc:P09233]";"Zm.1987.1.A1_a_at"
"GRMZM2G093574";"6";137097719;137100951;"40S ribosomal protein S21  [Source:Uniprot/SPTREMBL;Acc:C0HIC4]";"Zm.206.4.A1_s_at"
"GRMZM2G093574";"6";137097719;137100951;"40S ribosomal protein S21  [Source:Uniprot/SPTREMBL;Acc:C0HIC4]";"Zm.206.4.A1_x_at"
"GRMZM2G093574";"6";137097719;137100951;"40S ribosomal protein S21  [Source:Uniprot/SPTREMBL;Acc:C0HIC4]";"Zm.206.3.S1_a_at"
"GRMZM2G041001";"6";137385957;137386789;"";""
"AC233942.1_FG001";"6";137492993;137495934;"Uncharacterized protein  [Source:Uniprot/SPTREMBL;Acc:C0PB84]";""
"GRMZM2G069713";"6";139060066;139063172;"Uncharacterized protein  [Source:Uniprot/SPTREMBL;Acc:C0PLV7]";"Zm.9389.2.A1_x_at"
"GRMZM2G069713";"6";139060066;139063172;"Uncharacterized protein  [Source:Uniprot/SPTREMBL;Acc:C0PLV7]";"Zm.9389.1.A1_x_at"
"GRMZM2G069713";"6";139060066;139063172;"Uncharacterized protein  [Source:Uniprot/SPTREMBL;Acc:C0PLV7]";"Zm.9389.1.A1_a_at"
"GRMZM2G069713";"6";139060066;139063172;"Uncharacterized protein  [Source:Uniprot/SPTREMBL;Acc:C0PLV7]";"Zm.9389.3.A1_a_at"
"GRMZM2G133032";"6";139808472;139809623;"Uncharacterized protein  [Source:Uniprot/SPTREMBL;Acc:K7UMN0]";"Zm.3682.1.A1_at"
"GRMZM2G140170";"6";139872836;139875903;"Uncharacterized protein  [Source:Uniprot/SPTREMBL;Acc:K7V3J1]";""
"GRMZM2G366411";"6";140098255;140101098;"Serine/threonine-protein kinase  [Source:Uniprot/SPTREMBL;Acc:K7US25]";""
"GRMZM2G416667";"6";140341420;140383003;"Uncharacterized protein  [Source:Uniprot/SPTREMBL;Acc:C0P3J5]";"Zm.13474.1.S1_at"
"GRMZM2G093325";"6";140896934;140916033;"Uncharacterized protein  [Source:Uniprot/SPTREMBL;Acc:B4FV52]";"ZmAffx.974.1.A1_at"
"GRMZM2G093325";"6";140896934;140916033;"Uncharacterized protein  [Source:Uniprot/SPTREMBL;Acc:B4FV52]";"Zm.16502.4.A1_at"
"GRMZM2G500106";"6";141712177;141712843;"";""
"GRMZM2G390334";"6";141801242;141803494;"Uncharacterized protein  [Source:Uniprot/SPTREMBL;Acc:K7UJK7]";"Zm.5608.1.S1_a_at"
"GRMZM2G083539";"6";141847424;141851488;"";"Zm.17308.2.A1_s_at"
"GRMZM2G083539";"6";141847424;141851488;"";"Zm.15196.1.A1_at"
"GRMZM2G083539";"6";141847424;141851488;"";"Zm.17308.1.A1_a_at"
"GRMZM2G083444";"6";141851785;141856820;"";"Zm.15135.1.A1_at"
"GRMZM5G810176";"6";141859637;141860477;"";""
"GRMZM5G866354";"6";141860510;141861304;"";""
"GRMZM2G383564";"6";141861398;141865083;"Uncharacterized protein  [Source:Uniprot/SPTREMBL;Acc:C0PN81]";"Zm.8737.1.A1_at"
"GRMZM2G007038";"6";141876885;141881260;"Putative translation elongation/initiation factor family protein  [Source:Uniprot/SPTREMBL;Acc:K7US94]";"Zm.6732.5.S1_at"
"AC215201.3_FG005";"6";142273603;142277674;"Chloroplast protein synthesis2  [Source:Uniprot/SPTREMBL;Acc:K7US98]";"Zm.14445.1.A1_at"
"GRMZM2G137535";"6";142501768;142506498;"Lichenase-2; Putative O-Glycosyl hydrolase superfamily protein  [Source:Uniprot/SPTREMBL;Acc:B6T391]";"Zm.9873.1.A1_at"
"GRMZM2G176495";"6";142787739;142791709;"Putative calcium-dependent lipid-binding (CaLB domain) family protein; Uncharacterized protein  [Source:Uniprot/SPTREMBL;Acc:B4FDU5]";"Zm.15333.1.S1_at"
"GRMZM2G354338";"6";143057719;143058385;"Auxin regulated gene involved in organ size 8; Uncharacterized protein  [Source:Uniprot/SPTREMBL;Acc:B6SMF1]";""
"GRMZM2G168574";"6";143130958;143133366;"";""
"GRMZM5G895376";"6";145511412;145511570;"Uncharacterized protein  [Source:Uniprot/SPTREMBL;Acc:C0PAL2]";""
"GRMZM2G026523";"6";147008472;147013496;"Peptide transporter PTR2; Uncharacterized protein  [Source:Uniprot/SPTREMBL;Acc:B4FQ14]";""
"GRMZM2G398055";"6";147216522;147218561;"Putative MYB DNA-binding domain superfamily protein; Uncharacterized protein  [Source:Uniprot/SPTREMBL;Acc:C4J6Z1]";""
"GRMZM5G836475";"6";147216636;147218506;"Uncharacterized protein  [Source:Uniprot/SPTREMBL;Acc:C0HE29]";""
"GRMZM2G456568";"6";148114978;148119765;"Putative NAC domain transcription factor superfamily protein isoform 1; Putative NAC domain transcription factor superfamily protein isoform 2  [Source:Uniprot/SPTREMBL;Acc:K7UT11]";"Zm.2490.1.A1_at"
"GRMZM2G058472";"6";148164946;148170153;"Secondary cell wall glycosyltransferase family 8 isoform 1; Secondary cell wall glycosyltransferase family 8 isoform 2; Uncharacterized protein  [Source:Uniprot/SPTREMBL;Acc:C4J490]";"Zm.5372.1.S1_at"
"GRMZM2G032676";"6";148286528;148287976;"";"Zm.1987.1.A1_a_at"
"AC235543.1_FG002";"6";148914316;148917625;"Uncharacterized protein  [Source:Uniprot/SPTREMBL;Acc:B4FFX3]";""
"GRMZM2G106190";"6";149669180;149670872;"Ferredoxin-6, chloroplastic  [Source:Uniprot/SWISSPROT;Acc:P94044]";"Zm.136.1.S1_at"
"GRMZM2G000842";"6";149721944;149728050;"Putative bZIP transcription factor superfamily protein  [Source:Uniprot/SPTREMBL;Acc:K7UK01]";""
"GRMZM2G000816";"6";149865244;149868500;"Uncharacterized protein  [Source:Uniprot/SPTREMBL;Acc:B4FJM1]";"Zm.19309.1.A1_at"
"GRMZM2G073415";"6";150445263;150458802;"COV1-like protein; Uncharacterized protein  [Source:Uniprot/SPTREMBL;Acc:B4FPD4]";"Zm.3249.1.A1_at"
"GRMZM2G077789";"6";150884611;150885947;"Putative MYB DNA-binding domain superfamily protein; Uncharacterized protein  [Source:Uniprot/SPTREMBL;Acc:C4IZZ8]";""
"GRMZM2G067036";"6";150967100;150972407;"Uncharacterized protein  [Source:Uniprot/SPTREMBL;Acc:C4J4Z8]";""
"GRMZM2G067156";"6";150997417;151000157;"Uncharacterized protein  [Source:Uniprot/SPTREMBL;Acc:B4FRL6]";"Zm.17106.1.A1_at"
"GRMZM5G856297";"6";151083668;151086854;"Uncharacterized protein  [Source:Uniprot/SPTREMBL;Acc:B4FEU2]";"Zm.9904.2.A1_a_at"
"GRMZM2G059285";"6";151642167;151647972;"Putative oxidoreductase, aldo/keto reductase family protein  [Source:Uniprot/SPTREMBL;Acc:K7V540]";""
"GRMZM2G059306";"6";151646309;151647964;"Uncharacterized protein  [Source:Uniprot/SPTREMBL;Acc:K7UK92]";""
"GRMZM2G059637";"6";151656066;151659268;"Glycerol-3-phosphate acyltransferase 8; Uncharacterized protein  [Source:Uniprot/SPTREMBL;Acc:B4F9Z7]";"Zm.2882.1.A1_at"
"GRMZM2G143745";"6";152064389;152067330;"Uncharacterized protein  [Source:Uniprot/SPTREMBL;Acc:K7UKC6]";""
"GRMZM2G079449";"6";152121909;152123951;"";"Zm.14316.1.S1_at"
"GRMZM2G080045";"6";152700982;152703900;"Ammonium transporter 2; Uncharacterized protein  [Source:Uniprot/SPTREMBL;Acc:B7ZXF9]";""
"GRMZM5G849334";"6";153418528;153422614;"Uncharacterized protein  [Source:Uniprot/SPTREMBL;Acc:C4J8S7]";""
"GRMZM5G869403";"6";153433419;153435804;"Uncharacterized protein  [Source:Uniprot/SPTREMBL;Acc:C0P682]";""
"GRMZM2G169966";"6";153458471;153461535;"Putative WRKY DNA-binding domain superfamily protein  [Source:Uniprot/SPTREMBL;Acc:K7UPF2]";""
"GRMZM2G107739";"6";153692630;153697526;"Putative aminotransferase class III superfamily protein  [Source:Uniprot/SPTREMBL;Acc:K7UKJ4]";""
"GRMZM2G125035";"6";153968419;153970149;"";""
"GRMZM2G059278";"6";154331770;154335813;"";""
"GRMZM2G323939";"6";154347807;154352183;"";""
"GRMZM2G129166";"6";155264533;155265651;"Uncharacterized protein  [Source:Uniprot/SPTREMBL;Acc:B6SJ20]";"Zm.8160.1.A1_at"
"GRMZM2G162127";"6";155368428;155369603;"Uncharacterized protein  [Source:Uniprot/SPTREMBL;Acc:B6SK20]";"Zm.9347.1.A1_at"
"GRMZM2G044512";"6";155598697;155600855;"F-box domain containing protein isoform 1; F-box domain containing protein isoform 2; Uncharacterized protein  [Source:Uniprot/SPTREMBL;Acc:B4F9W2]";"Zm.5381.1.A1_at"
"GRMZM2G140817";"6";155846433;155850897;"Putative cytochrome P450 superfamily protein; Uncharacterized protein  [Source:Uniprot/SPTREMBL;Acc:B4FDS5]";"Zm.10178.1.A1_at"
"GRMZM2G090300";"6";155951231;155953419;"Plastidic phosphate translocator-like protein1; Plastidic phosphate translocator-like protein1 isoform 1; Plastidic phosphate translocator-like protein1 isoform 2; Plastidic phosphate translocator-like protein1 isoform 3; Uncharacterized protein  [Source:Uniprot/SPTREMBL;Acc:B4FVJ1]";"Zm.15448.1.S1_at"
"GRMZM2G305159";"6";156405158;156412650;"Uncharacterized protein  [Source:Uniprot/SPTREMBL;Acc:K7UUC3]";""
"GRMZM2G130877";"6";156431547;156432391;"Uncharacterized protein  [Source:Uniprot/SPTREMBL;Acc:C4J5L3]";""
"GRMZM2G020150";"6";156591969;156593826;"Putative AP2/EREBP transcription factor superfamily protein  [Source:Uniprot/SPTREMBL;Acc:K7UL38]";""
"GRMZM2G075132";"6";156716542;156719530;"Uncharacterized protein  [Source:Uniprot/SPTREMBL;Acc:K7UUH2]";"Zm.17515.1.S1_at"
"GRMZM2G410175";"6";156744841;156746528;"Peroxidase 2; Peroxidase R15  [Source:Uniprot/SPTREMBL;Acc:D7NLB3]";"Zm.13916.1.S1_at"
"GRMZM2G410175";"6";156744841;156746528;"Peroxidase 2; Peroxidase R15  [Source:Uniprot/SPTREMBL;Acc:D7NLB3]";"Zm.4358.1.S1_at"
"GRMZM2G410184";"6";156745043;156746519;"";""
"GRMZM2G078781";"6";157072618;157077337;"Cyclic nucleotide-gated ion channel 2; Uncharacterized protein  [Source:Uniprot/SPTREMBL;Acc:C0PDL6]";"Zm.8670.1.A1_at"
"GRMZM2G078781";"6";157072618;157077337;"Cyclic nucleotide-gated ion channel 2; Uncharacterized protein  [Source:Uniprot/SPTREMBL;Acc:C0PDL6]";"Zm.12003.1.S1_at"
"GRMZM2G389903";"6";157238411;157238975;"Uncharacterized protein  [Source:Uniprot/SPTREMBL;Acc:B6UBP3]";"Zm.17274.1.A1_at"
"GRMZM2G485497";"6";157742744;157742999;"";""
"GRMZM2G424053";"6";157965018;157969757;"Thioredoxin  [Source:Uniprot/SPTREMBL;Acc:B6SHW5]";"Zm.7266.1.A1_at"
"GRMZM2G141026";"6";158883923;158885330;"Uncharacterized protein  [Source:Uniprot/SPTREMBL;Acc:B4FRD8]";"Zm.10828.1.A1_at"
"GRMZM2G124799";"6";159037316;159038747;"Uncharacterized protein  [Source:Uniprot/SPTREMBL;Acc:K7UUV0]";"Zm.2681.1.A1_at"
"GRMZM2G168898";"6";159342531;159343955;"Hemoglobin 2; Hemoglobin 2Non-symbiotic hemoglobin 2; Non-symbiotic hemoglobin 2  [Source:Uniprot/SPTREMBL;Acc:Q3S3T0]";"Zm.11985.1.A1_at"
"GRMZM5G816110";"6";159594188;159596729;"Serine acetyltransferase3  [Source:Uniprot/SPTREMBL;Acc:K7V6L1]";"Zm.7804.1.S1_at"
"GRMZM2G040517";"6";159659774;159661050;"Pistil-specific extensin-like protein  [Source:Uniprot/SPTREMBL;Acc:K7V6L8]";"Zm.12077.1.A1_at"
"GRMZM2G101282";"6";159919787;159922262;"Uncharacterized protein  [Source:Uniprot/SPTREMBL;Acc:B6SH32]";"Zm.8820.1.A1_at"
"GRMZM2G401485";"6";159967557;159969498;"";"Zm.17979.1.S1_at"
"GRMZM2G401521";"6";160019664;160021008;"Putative WRKY DNA-binding domain superfamily protein  [Source:Uniprot/SPTREMBL;Acc:K7ULR9]";"Zm.9836.1.A1_at"
"GRMZM2G004795";"6";160209415;160211804;"CCCH transcription factor; CCCH transcription factor isoform 1; CCCH transcription factor isoform 2  [Source:Uniprot/SPTREMBL;Acc:B6SLI7]";"Zm.11684.1.A1_at"
"GRMZM2G004932";"6";160229723;160235338;"Uncharacterized protein  [Source:Uniprot/SPTREMBL;Acc:K7ULU1]";"Zm.11949.1.A1_at"
"GRMZM2G360821";"6";160979497;160981584;"Ribulose bisphosphate carboxylase large chain  [Source:Uniprot/SWISSPROT;Acc:P00874]";"ZmAffx.1463.1.S1_at"
"GRMZM2G360821";"6";160979497;160981584;"Ribulose bisphosphate carboxylase large chain  [Source:Uniprot/SWISSPROT;Acc:P00874]";"ZmAffx.1092.1.S1_s_at"
"GRMZM2G126048";"6";161225808;161233289;"Uncharacterized protein  [Source:Uniprot/SPTREMBL;Acc:C0P2S7]";"Zm.5466.1.A1_a_at"
"GRMZM2G126048";"6";161225808;161233289;"Uncharacterized protein  [Source:Uniprot/SPTREMBL;Acc:C0P2S7]";"Zm.5466.1.A1_at"
"GRMZM2G126048";"6";161225808;161233289;"Uncharacterized protein  [Source:Uniprot/SPTREMBL;Acc:C0P2S7]";"Zm.5466.2.S1_a_at"
"GRMZM2G126048";"6";161225808;161233289;"Uncharacterized protein  [Source:Uniprot/SPTREMBL;Acc:C0P2S7]";"Zm.5466.2.S1_at"
"GRMZM2G090245";"6";161647240;161648156;"Uncharacterized protein  [Source:Uniprot/SPTREMBL;Acc:C0P9T7]";"Zm.12518.1.A1_at"
"GRMZM2G121208";"6";161903231;161906492;"Uncharacterized protein  [Source:Uniprot/SPTREMBL;Acc:C0PPI1]";""
"GRMZM2G021406";"6";162029217;162032016;"Lysine decarboxylase-like protein; Uncharacterized protein  [Source:Uniprot/SPTREMBL;Acc:C0P5X3]";"Zm.17721.1.A1_at"
"GRMZM2G093474";"6";162088581;162091275;"";""
"GRMZM2G170400";"6";162503096;162507889;"S-adenosyl-L-methionine: phosphoethanolamine N-methyltransferase; Uncharacterized protein  [Source:Uniprot/SPTREMBL;Acc:A7XZC6]";"Zm.16907.1.S1_at"
"GRMZM2G010349";"6";162569887;162583200;"Uncharacterized protein  [Source:Uniprot/SPTREMBL;Acc:K7UVL1]";"Zm.8898.1.A1_at"
"GRMZM2G069325";"6";163187174;163188702;"Putative MYB DNA-binding domain superfamily protein; Uncharacterized protein  [Source:Uniprot/SPTREMBL;Acc:B4FEC5]";"Zm.13900.1.S1_at"
"GRMZM2G380738";"6";163546123;163547031;"Uncharacterized protein  [Source:Uniprot/SPTREMBL;Acc:K7UVS6]";""
"GRMZM2G149800";"6";163617979;163625400;"Uncharacterized protein  [Source:Uniprot/SPTREMBL;Acc:K7UVS8]";"Zm.15723.1.S1_at"
"GRMZM2G381709";"6";164043237;164047725;"Uncharacterized protein  [Source:Uniprot/SPTREMBL;Acc:K7UVU6]";"Zm.4067.1.S1_at"
"GRMZM2G576033";"6";164522086;164522269;"";""
"GRMZM2G038183";"6";164567120;164571509;"Putative DUF1421 domain family protein  [Source:Uniprot/SPTREMBL;Acc:K7VMK3]";""
"GRMZM5G828039";"6";164570098;164571366;"";""
"GRMZM2G038284";"6";164572347;164575688;"Fiber protein Fb2; Uncharacterized protein  [Source:Uniprot/SPTREMBL;Acc:B4FJS2]";"Zm.6650.1.A1_at"
"GRMZM2G031200";"6";164697457;164699173;"NAC87 NAC type transcription factor  [Source:Uniprot/SPTREMBL;Acc:K0DCV4]";""
"GRMZM2G165679";"6";165049806;165051519;"Putative MAP kinase family protein  [Source:Uniprot/SPTREMBL;Acc:K7UW11]";"Zm.15379.1.A1_at"
"GRMZM2G030305";"6";165051770;165054226;"Putative MAP kinase family protein  [Source:Uniprot/SPTREMBL;Acc:K7UMU7]";""
"GRMZM2G366778";"6";165198082;165211593;"Uncharacterized protein  [Source:Uniprot/SPTREMBL;Acc:K7UMV4]";""
"GRMZM2G065757";"6";165214021;165220621;"Aspartic proteinase oryzasin-1 isoform 1; Aspartic proteinase oryzasin-1 isoform 2; Uncharacterized protein  [Source:Uniprot/SPTREMBL;Acc:C0P3K6]";"Zm.4490.1.S1_at"
"GRMZM2G117482";"6";165298122;165300460;"Uncharacterized protein  [Source:Uniprot/SPTREMBL;Acc:B6SLT1]";"Zm.9509.1.A1_at"
"GRMZM2G145556";"6";165593302;165602395;"Uncharacterized protein  [Source:Uniprot/SPTREMBL;Acc:K7UW72]";""
"GRMZM2G580993";"6";165743328;165747231;"";""
"GRMZM2G520927";"6";166141246;166146866;"";"ZmAffx.790.1.A1_at"
"GRMZM2G062738";"6";166141772;166146276;"Uncharacterized protein  [Source:Uniprot/SPTREMBL;Acc:K7UN30]";""
"GRMZM2G577836";"6";167104968;167105070;"";""
"GRMZM2G113355";"6";167671446;167674098;"Cupin, RmlC-type; Uncharacterized protein  [Source:Uniprot/SPTREMBL;Acc:B4F886]";"Zm.2477.1.A1_at"
"GRMZM2G414624";"6";167672375;167674098;"Putative uncharacterized protein  [Source:Uniprot/SPTREMBL;Acc:B6SM82]";""
"GRMZM2G083732";"6";168402922;168430267;"Putative DUF947 domain containing family protein  [Source:Uniprot/SPTREMBL;Acc:K7UNF6]";"ZmAffx.189.2.A1_a_at"
"GRMZM2G138450";"7";1065942;1067495;"";""
"GRMZM2G135839";"7";1195548;1204177;"";""
"GRMZM5G895139";"7";1290269;1291117;"";""
"GRMZM2G022120";"7";1365222;1370513;"Uncharacterized protein  [Source:Uniprot/SPTREMBL;Acc:B8A3D6]";"Zm.5814.1.A1_at"
"GRMZM2G333337";"7";2725218;2733370;"";"Zm.4164.3.A1_s_at"
"GRMZM2G117281";"7";2744692;2746114;"Uncharacterized protein  [Source:Uniprot/SPTREMBL;Acc:C0P8B3]";"Zm.4164.3.A1_s_at"
"GRMZM2G117281";"7";2744692;2746114;"Uncharacterized protein  [Source:Uniprot/SPTREMBL;Acc:C0P8B3]";"Zm.4164.1.A1_x_at"
"GRMZM2G117281";"7";2744692;2746114;"Uncharacterized protein  [Source:Uniprot/SPTREMBL;Acc:C0P8B3]";"Zm.12387.1.S1_at"
"GRMZM2G117281";"7";2744692;2746114;"Uncharacterized protein  [Source:Uniprot/SPTREMBL;Acc:C0P8B3]";"Zm.4164.3.A1_a_at"
"GRMZM2G117281";"7";2744692;2746114;"Uncharacterized protein  [Source:Uniprot/SPTREMBL;Acc:C0P8B3]";"Zm.4164.4.A1_a_at"
"GRMZM2G117281";"7";2744692;2746114;"Uncharacterized protein  [Source:Uniprot/SPTREMBL;Acc:C0P8B3]";"Zm.4164.4.A1_at"
"GRMZM2G117281";"7";2744692;2746114;"Uncharacterized protein  [Source:Uniprot/SPTREMBL;Acc:C0P8B3]";"Zm.4164.4.A1_x_at"
"GRMZM2G403121";"7";2776496;2780015;"";""
"GRMZM2G044174";"7";3011685;3012644;"Putative uncharacterized protein  [Source:Uniprot/SPTREMBL;Acc:B6UGZ5]";""
"GRMZM2G509794";"7";3028316;3029064;"";""
"GRMZM2G437187";"7";3368123;3368808;"";""
"GRMZM2G465226";"7";3487009;3488071;"Uncharacterized protein  [Source:Uniprot/SPTREMBL;Acc:B4FVP5]";"Zm.15280.1.A1_s_at"
"GRMZM2G028041";"7";3667975;3674168;"Homeobox protein rough sheath 1  [Source:Uniprot/SWISSPROT;Acc:Q41853]";"Zm.271.1.S1_at"
"GRMZM2G450866";"7";3889069;3891403;"";""
"GRMZM2G015503";"7";4866994;4868903;"";""
"GRMZM2G078170";"7";4869254;4871986;"";""
"GRMZM2G040090";"7";4970133;4971527;"Glyoxylate reductase; Uncharacterized protein  [Source:Uniprot/SPTREMBL;Acc:B4FA28]";"Zm.18689.1.A1_at"
"GRMZM5G811732";"7";4970133;4971499;"";""
"GRMZM2G011800";"7";5091527;5098519;"";""
"GRMZM2G013236";"7";5150208;5154827;"Uncharacterized protein  [Source:Uniprot/SPTREMBL;Acc:B4FCX2]";"Zm.17243.1.S1_at"
"GRMZM2G031504";"7";5277400;5278259;"Uncharacterized protein  [Source:Uniprot/SPTREMBL;Acc:B4FUV8]";"Zm.11797.1.A1_at"
"GRMZM2G129246";"7";5528435;5532236;"Uncharacterized protein  [Source:Uniprot/SPTREMBL;Acc:B7ZYM1]";"Zm.2250.1.A1_at"
"GRMZM2G090104";"7";5568049;5570142;"Uncharacterized protein  [Source:Uniprot/SPTREMBL;Acc:C0P3Z3]";""
"GRMZM5G879913";"7";5568162;5569980;"Uncharacterized protein  [Source:Uniprot/SPTREMBL;Acc:B7ZXS3]";""
"GRMZM2G164454";"7";7012087;7013388;"Uncharacterized protein  [Source:Uniprot/SPTREMBL;Acc:B4FIC9]";""
"GRMZM2G320298";"7";7123031;7124333;"";""
"GRMZM5G869806";"7";7123403;7124234;"Uncharacterized protein  [Source:Uniprot/SPTREMBL;Acc:C4J5K6]";""
"GRMZM2G347270";"7";7345939;7351733;"";""
"GRMZM2G044527";"7";7423316;7428298;"Syntaxin 132  [Source:Uniprot/SPTREMBL;Acc:B6U7P5]";""
"GRMZM2G443668";"7";7500378;7507301;"";"Zm.4677.1.S1_at"
"GRMZM2G046776";"7";9201837;9205519;"Uncharacterized protein  [Source:Uniprot/SPTREMBL;Acc:C0P3F4]";"Zm.6436.1.A1_at"
"GRMZM2G046750";"7";9206238;9207523;"Lipid binding protein; Uncharacterized protein  [Source:Uniprot/SPTREMBL;Acc:B4FRS4]";""
"GRMZM2G157583";"7";9373939;9375654;"";""
"GRMZM2G066290";"7";10518320;10522648;"Pyruvate kinase  [Source:Uniprot/SPTREMBL;Acc:B4FEC3]";"Zm.2724.1.S1_at"
"GRMZM2G030138";"7";10574421;10581444;"Uncharacterized protein  [Source:Uniprot/SPTREMBL;Acc:C0PMR9]";""
"GRMZM2G162359";"7";10656437;10658172;"Uncharacterized protein  [Source:Uniprot/SPTREMBL;Acc:B4G1C2]";"Zm.2139.1.S1_at"
"GRMZM2G115354";"7";10975561;10976899;"Uncharacterized protein  [Source:Uniprot/SPTREMBL;Acc:C0PJL0]";""
"GRMZM2G115357";"7";10975561;10976899;"IAA24-auxin-responsive Aux/IAA family member  [Source:Uniprot/SPTREMBL;Acc:B6SJA9]";"Zm.7611.1.A1_a_at"
"GRMZM2G115357";"7";10975561;10976899;"IAA24-auxin-responsive Aux/IAA family member  [Source:Uniprot/SPTREMBL;Acc:B6SJA9]";"Zm.7611.2.A1_at"
"GRMZM2G101024";"7";12253860;12254856;"Putative uncharacterized protein  [Source:Uniprot/SPTREMBL;Acc:B6SQY2]";"Zm.17990.1.S1_at"
"GRMZM2G144653";"7";13181810;13184354;"Thioredoxin  [Source:Uniprot/SPTREMBL;Acc:B4FH44]";"Zm.3419.1.S1_at"
"GRMZM2G149916";"7";13208685;13213848;"";""
"GRMZM2G158489";"7";13619373;13622439;"Uncharacterized protein  [Source:Uniprot/SPTREMBL;Acc:C0P9T2]";"Zm.18016.1.S1_at"
"GRMZM2G493395";"7";14086686;14089909;"1-deoxy-D-xylulose 5-phosphate synthase  [Source:Uniprot/SPTREMBL;Acc:A4ZYX4]";""
"GRMZM5G836845";"7";14087284;14088338;"Uncharacterized protein  [Source:Uniprot/SPTREMBL;Acc:C4J4B4]";""
"GRMZM2G028129";"7";15013269;15015289;"Uncharacterized protein  [Source:Uniprot/SPTREMBL;Acc:C0P4M2]";""
"GRMZM2G346701";"7";15221813;15223779;"Uncharacterized protein  [Source:Uniprot/SPTREMBL;Acc:C0PEV1]";""
"GRMZM2G088469";"7";17190977;17193109;"Putative uncharacterized protein  [Source:Uniprot/SPTREMBL;Acc:B6TKI8]";""
"GRMZM2G078595";"7";17265401;17266521;"Putative uncharacterized protein  [Source:Uniprot/SPTREMBL;Acc:B6SQ38]";""
"GRMZM5G837428";"7";17265477;17266271;"Uncharacterized protein  [Source:Uniprot/SPTREMBL;Acc:C0PNS9]";""
"GRMZM2G094867";"7";18237830;18241809;"Uncharacterized protein  [Source:Uniprot/SPTREMBL;Acc:B4FKK7]";"Zm.18771.1.A1_at"
"GRMZM2G340656";"7";19063721;19083475;"Stachyose synthase  [Source:Uniprot/SPTREMBL;Acc:B6SSR5]";""
"GRMZM2G079632";"7";20903390;20905225;"Uncharacterized protein  [Source:Uniprot/SPTREMBL;Acc:B4FXA7]";"Zm.10189.2.A1_at"
"GRMZM5G885104";"7";20903692;20905114;"Uncharacterized protein  [Source:Uniprot/SPTREMBL;Acc:C0P6Q5]";""
"GRMZM2G031780";"7";21200138;21209290;"Uncharacterized protein  [Source:Uniprot/SPTREMBL;Acc:C0HI12]";""
"GRMZM2G165098";"7";21431248;21433436;"";""
"GRMZM2G176175";"7";22015365;22026546;"Uncharacterized protein  [Source:Uniprot/SPTREMBL;Acc:C0P4Y8]";""
"GRMZM2G159931";"7";22633706;22634434;"";"Zm.16189.3.A1_at"
"GRMZM2G580309";"7";26134387;26134764;"";""
"GRMZM2G172204";"7";26167430;26169874;"Uncharacterized protein  [Source:Uniprot/SPTREMBL;Acc:B7ZZ04]";"Zm.15293.1.S1_a_at"
"GRMZM2G177631";"7";26503597;26509680;"Cellulose synthase-8  [Source:Uniprot/SPTREMBL;Acc:Q9LLI2]";"Zm.7166.1.A1_at"
"GRMZM2G147560";"7";26980477;26983655;"";""
"GRMZM2G382273";"7";28278050;28283085;"";""
"GRMZM2G038388";"7";28331519;28335396;"Uncharacterized protein  [Source:Uniprot/SPTREMBL;Acc:C0PEA3]";""
"GRMZM2G104231";"7";31781282;31783764;"Uncharacterized protein  [Source:Uniprot/SPTREMBL;Acc:C0PD95]";""
"GRMZM2G002396";"7";33388321;33389841;"";""
"GRMZM2G352040";"7";34006337;34007523;"";""
"GRMZM2G032699";"7";35019778;35024211;"";"Zm.4242.1.S1_at"
"GRMZM2G068519";"7";38552449;38554512;"Putative uncharacterized protein  [Source:Uniprot/SPTREMBL;Acc:B6SH11]";""
"GRMZM2G133396";"7";40341090;40346420;"Protein binding protein; Uncharacterized protein  [Source:Uniprot/SPTREMBL;Acc:B4F8Z4]";"Zm.6153.1.S1_at"
"GRMZM2G022014";"7";40391992;40394160;"Putative uncharacterized protein  [Source:Uniprot/SPTREMBL;Acc:B6SRH5]";"Zm.1746.1.A1_a_at"
"GRMZM2G022014";"7";40391992;40394160;"Putative uncharacterized protein  [Source:Uniprot/SPTREMBL;Acc:B6SRH5]";"Zm.1746.2.A1_x_at"
"GRMZM2G154178";"7";41067901;41069524;"Uncharacterized protein  [Source:Uniprot/SPTREMBL;Acc:C0P458]";"Zm.672.1.A1_at"
"GRMZM5G885473";"7";42492618;42493749;"Putative uncharacterized protein  [Source:Uniprot/SPTREMBL;Acc:B6U5E9]";"Zm.16380.1.A1_at"
"GRMZM2G045784";"7";44148636;44151655;"";""
"GRMZM5G852325";"7";44743383;44743624;"";"ZmAffx.1338.1.S1_at"
"GRMZM5G854930";"7";45837101;45841133;"";""
"GRMZM5G838006";"7";45840930;45841214;"";""
"GRMZM5G893913";"7";46202950;46207497;"Uncharacterized protein  [Source:Uniprot/SPTREMBL;Acc:B4FKN0]";"Zm.17389.1.S1_at"
"GRMZM2G311097";"7";46541073;46547907;"";""
"GRMZM5G894091";"7";47609434;47610251;"";""
"GRMZM2G046264";"7";47609681;47614710;"";"Zm.18416.1.A1_at"
"GRMZM2G131836";"7";47738518;47740886;"Cinnamoyl-CoA reductase  [Source:Uniprot/SPTREMBL;Acc:Q84J56]";"Zm.86.1.A1_at"
"GRMZM5G888931";"7";47738716;47740526;"Uncharacterized protein  [Source:Uniprot/SPTREMBL;Acc:C4J0U8]";""
"GRMZM5G890162";"7";49742259;49748143;"";""
"GRMZM2G050550";"7";51486945;51489455;"Sucrose responsive element binding protein  [Source:Uniprot/SPTREMBL;Acc:B6TZ85]";""
"GRMZM2G110742";"7";57077560;57082391;"";"Zm.5048.5.S1_a_at"
"GRMZM2G320366";"7";57394188;57400144;"";""
"GRMZM2G578104";"7";63817169;63817559;"";""
"GRMZM2G111616";"7";67680033;67682414;"";"Zm.4650.1.S1_a_at"
"GRMZM2G111616";"7";67680033;67682414;"";"Zm.4650.2.S1_x_at"
"GRMZM2G480095";"7";72382972;72386074;"";""
"GRMZM2G032807";"7";75161341;75162546;"Heavy metal-associated domain containing protein; Uncharacterized protein  [Source:Uniprot/SPTREMBL;Acc:B4FT05]";"Zm.11718.1.A1_at"
"GRMZM2G092604";"7";79119386;79123848;"";""
"GRMZM2G092137";"7";83788712;83791125;"Uncharacterized protein  [Source:Uniprot/SPTREMBL;Acc:C0PFI4]";""
"GRMZM2G131340";"7";85604861;85606104;"";""
"GRMZM2G149295";"7";86826321;86828110;"Cupin, RmlC-type  [Source:Uniprot/SPTREMBL;Acc:B6TJB8]";""
"GRMZM5G813996";"7";86826831;86827730;"Uncharacterized protein  [Source:Uniprot/SPTREMBL;Acc:C4J339]";""
"GRMZM2G164967";"7";87218077;87221425;"Carotenoid cleavage dioxygenase  [Source:Uniprot/SPTREMBL;Acc:B6UEM5]";""
"GRMZM2G304079";"7";88178880;88184099;"";"Zm.5122.1.A1_at"
"GRMZM2G061243";"7";91216092;91219200;"";""
"GRMZM2G018712";"7";93103856;93108429;"";"Zm.5556.1.A1_at"
"GRMZM5G898887";"7";95123831;95147199;"";""
"GRMZM2G354621";"7";95456099;95459741;"Uncharacterized protein  [Source:Uniprot/SPTREMBL;Acc:B4FMA1]";"Zm.18322.1.A1_at"
"GRMZM2G354615";"7";95474224;95479168;"";""
"GRMZM2G700121";"7";95562367;95566093;"";""
"GRMZM5G839920";"7";97248845;97252963;"Uncharacterized protein  [Source:Uniprot/SPTREMBL;Acc:C0PJJ0]";""
"GRMZM5G845096";"7";97992754;97995380;"";"Zm.18270.1.A1_at"
"GRMZM5G865818";"7";97996417;97997356;"";""
"GRMZM2G174396";"7";100351591;100353678;"";""
"GRMZM2G491136";"7";102572958;102573526;"";""
"GRMZM2G175910";"7";103973890;103975639;"";""
"GRMZM2G057208";"7";104288444;104291013;"";""
"AC234166.1_FG001";"7";104424577;104428527;"";""
"GRMZM2G100090";"7";105655307;105657845;"Ubiquitin-protein ligase  [Source:Uniprot/SPTREMBL;Acc:B6SRZ6]";"ZmAffx.952.1.A1_at"
"GRMZM2G439448";"7";107488954;107489682;"";"Zm.16189.3.A1_at"
"AC234163.1_FG002";"7";108281275;108282959;"Uncharacterized protein  [Source:Uniprot/SPTREMBL;Acc:B4FR97]";""
"GRMZM2G092525";"7";109354514;109357391;"Uncharacterized protein  [Source:Uniprot/SPTREMBL;Acc:C0HDT5]";""
"GRMZM2G159221";"7";111685372;111688624;"Uncharacterized protein; Zinc finger motif, C2HC5-type family protein  [Source:Uniprot/SPTREMBL;Acc:B4FEE2]";"Zm.4108.1.S1_at"
"GRMZM5G859282";"7";111685448;111686239;"";""
"GRMZM2G029153";"7";113191419;113194125;"Uncharacterized protein  [Source:Uniprot/SPTREMBL;Acc:B8A1E9]";"Zm.1324.1.A1_at"
"GRMZM2G412601";"7";115750689;115752868;"Uncharacterized protein  [Source:Uniprot/SPTREMBL;Acc:B4FA17]";"Zm.4635.1.A1_at"
"GRMZM2G412601";"7";115750689;115752868;"Uncharacterized protein  [Source:Uniprot/SPTREMBL;Acc:B4FA17]";"ZmAffx.806.1.S1_at"
"GRMZM2G125853";"7";115996520;116010636;"";"Zm.9081.1.A1_at"
"GRMZM2G359142";"7";116205168;116205930;"Putative uncharacterized protein  [Source:Uniprot/SPTREMBL;Acc:B6TFV3]";""
"GRMZM2G093731";"7";117047739;117049556;"Uncharacterized protein  [Source:Uniprot/SPTREMBL;Acc:C0P3J2]";""
"GRMZM5G836144";"7";117047991;117049408;"";""
"GRMZM2G060369";"7";118049046;118051648;"S-adenosylmethionine decarboxylase proenzyme  [Source:Uniprot/SPTREMBL;Acc:B8A123]";"Zm.6785.1.A1_a_at"
"GRMZM2G461159";"7";118107290;118110061;"S-adenosylmethionine decarboxylase proenzyme  [Source:Uniprot/SPTREMBL;Acc:B6TCF0]";"Zm.6785.1.A1_a_at"
"GRMZM2G072406";"7";119954450;119956191;"Uncharacterized protein  [Source:Uniprot/SPTREMBL;Acc:B4FHZ8]";"Zm.10674.1.A1_at"
"GRMZM2G072855";"7";119982868;119983927;"Histone H4  [Source:Uniprot/SWISSPROT;Acc:P62787]";""
"GRMZM2G003225";"7";120344193;120351978;"";"Zm.5466.1.A1_a_at"
"GRMZM2G003225";"7";120344193;120351978;"";"Zm.5466.2.S1_a_at"
"GRMZM2G003225";"7";120344193;120351978;"";"Zm.5466.1.A1_at"
"GRMZM2G003225";"7";120344193;120351978;"";"Zm.5466.3.A1_at"
"GRMZM2G003225";"7";120344193;120351978;"";"Zm.5466.2.S1_at"
"GRMZM2G052667";"7";120384696;120387770;"Ethylene response factor  [Source:Uniprot/SPTREMBL;Acc:B6TS80]";"Zm.6775.1.A1_at"
"GRMZM2G353342";"7";120386153;120387117;"";""
"GRMZM2G099049";"7";120797782;120799239;"";"Zm.2813.1.A1_at"
"GRMZM5G821047";"7";120797836;120798885;"Uncharacterized protein  [Source:Uniprot/SPTREMBL;Acc:C0PJF7]";""
"GRMZM5G832939";"7";121073275;121074607;"Putative uncharacterized protein  [Source:Uniprot/SPTREMBL;Acc:B6SJD5]";""
"GRMZM2G140342";"7";121349070;121352352;"TMEM87A protein; Uncharacterized protein  [Source:Uniprot/SPTREMBL;Acc:B4F8U5]";""
"GRMZM5G862602";"7";121537526;121555417;"Uncharacterized protein  [Source:Uniprot/SPTREMBL;Acc:C0PCQ8]";""
"GRMZM2G431288";"7";121635516;121637742;"";""
"GRMZM2G118119";"7";121745086;121747771;"Uncharacterized protein  [Source:Uniprot/SPTREMBL;Acc:K7UXC8]";"Zm.3403.1.S1_at"
"GRMZM2G004207";"7";121850475;121852444;"";""
"GRMZM2G038636";"7";122016558;122021703;"Cysteine proteinase 2  [Source:Uniprot/SWISSPROT;Acc:Q10717]";"Zm.737.1.A1_a_at"
"GRMZM2G038636";"7";122016558;122021703;"Cysteine proteinase 2  [Source:Uniprot/SWISSPROT;Acc:Q10717]";"Zm.737.1.A1_at"
"GRMZM2G388045";"7";122099530;122102429;"Uncharacterized protein  [Source:Uniprot/SPTREMBL;Acc:C0P3I0]";""
"GRMZM2G429658";"7";122699524;122704092;"";""
"GRMZM5G832772";"7";123394542;123423972;"Multidrug resistance associated protein 2  [Source:Uniprot/SPTREMBL;Acc:Q6Y3H9]";"Zm.12332.2.S1_a_at"
"GRMZM2G067265";"7";124898574;124903911;"Asparate aminotransferase  [Source:Uniprot/SPTREMBL;Acc:B6T9H3]";"Zm.850.1.A1_s_at"
"GRMZM2G067265";"7";124898574;124903911;"Asparate aminotransferase  [Source:Uniprot/SPTREMBL;Acc:B6T9H3]";"Zm.17107.1.A1_at"
"GRMZM2G067265";"7";124898574;124903911;"Asparate aminotransferase  [Source:Uniprot/SPTREMBL;Acc:B6T9H3]";"ZmAffx.885.1.S1_at"
"GRMZM5G829304";"7";124958822;124960209;"";"Zm.4024.1.S1_a_at"
"GRMZM2G445059";"7";127603702;127612520;"";""
"GRMZM2G445066";"7";127605346;127611640;"";"Zm.19362.1.A1_at"
"GRMZM2G145101";"7";127621256;127626940;"Carbonic anhydrase  [Source:Uniprot/SPTREMBL;Acc:B4FJQ5]";"Zm.6523.1.S1_at"
"GRMZM2G078104";"7";128953430;128955257;"";""
"GRMZM2G096952";"7";129753752;129758331;"";""
"GRMZM2G443927";"7";130142082;130145126;"";""
"GRMZM2G031613";"7";131064289;131074140;"Uncharacterized protein  [Source:Uniprot/SPTREMBL;Acc:B4FD96]";""
"GRMZM2G176430";"7";132548745;132551332;"Uncharacterized protein  [Source:Uniprot/SPTREMBL;Acc:C0PFM2]";"Zm.13609.1.S1_at"
"GRMZM2G083894";"7";132664460;132666065;"AN15  [Source:Uniprot/SPTREMBL;Acc:A8QZ73]";"Zm.17888.1.S1_at"
"GRMZM2G112406";"7";133104646;133107740;"";""
"GRMZM2G419739";"7";133288637;133294320;"Uncharacterized protein  [Source:Uniprot/SPTREMBL;Acc:C4J395]";""
"GRMZM2G177229";"7";133562993;133564875;"Uncharacterized protein  [Source:Uniprot/SPTREMBL;Acc:B4FQ72]";""
"GRMZM2G077655";"7";133596621;133599404;"WAK80-OsWAK receptor-like protein kinase  [Source:Uniprot/SPTREMBL;Acc:B6SKC4]";""
"GRMZM2G016836";"7";133655727;133657708;"Dihydroflavonol-4-reductase  [Source:Uniprot/SPTREMBL;Acc:B6TR31]";"Zm.18004.1.A1_at"
"GRMZM5G860241";"7";133835315;133840443;"Dihydroflavonol-4-reductase; Uncharacterized protein  [Source:Uniprot/SPTREMBL;Acc:B6T555]";""
"AC234526.1_FG005";"7";133901563;133903865;"";""
"GRMZM5G896597";"7";134040253;134041685;"Uncharacterized protein  [Source:Uniprot/SPTREMBL;Acc:C0P2F4]";""
"GRMZM2G004990";"7";134112219;134116611;"Uncharacterized protein  [Source:Uniprot/SPTREMBL;Acc:C0HEF4]";"Zm.18381.1.A1_s_at"
"GRMZM2G004990";"7";134112219;134116611;"Uncharacterized protein  [Source:Uniprot/SPTREMBL;Acc:C0HEF4]";"Zm.18381.1.A1_at"
"GRMZM2G038931";"7";134316340;134318045;"Putative uncharacterized protein  [Source:Uniprot/SPTREMBL;Acc:B6T9I8]";"Zm.15613.1.A1_at"
"GRMZM2G380297";"7";134599602;134603704;"";"Zm.2773.1.A1_at"
"GRMZM2G131281";"7";135625864;135626905;"";""
"GRMZM5G843213";"7";135859599;135867501;"Uncharacterized protein  [Source:Uniprot/SPTREMBL;Acc:C4J2W0]";"Zm.9091.1.S1_at"
"GRMZM2G430052";"7";136176709;136177509;"Uncharacterized protein  [Source:Uniprot/SPTREMBL;Acc:C0P725]";"Zm.7869.1.A1_at"
"GRMZM2G066219";"7";137558084;137559838;"";""
"GRMZM2G012891";"7";137860954;137862395;"MTD1  [Source:Uniprot/SPTREMBL;Acc:B6T7R4]";"Zm.7361.1.A1_at"
"GRMZM2G000290";"7";138124975;138127328;"";""
"GRMZM2G000288";"7";138128865;138130245;"";""
"GRMZM2G000264";"7";138130886;138155635;"Uncharacterized protein  [Source:Uniprot/SPTREMBL;Acc:C0PDG5]";"Zm.4960.1.S1_at"
"GRMZM2G056829";"7";139949060;139957536;"";"Zm.17540.1.A1_at"
"GRMZM2G169899";"7";139990512;139998989;"";"Zm.17540.1.A1_at"
"GRMZM2G052509";"7";141921287;141923938;"Ras-related protein Rab11A; Uncharacterized protein  [Source:Uniprot/SPTREMBL;Acc:B6U715]";""
"GRMZM2G052474";"7";141937842;141940268;"Uncharacterized protein  [Source:Uniprot/SPTREMBL;Acc:B7ZZ58]";"Zm.3951.1.S1_at"
"GRMZM2G465694";"7";142252770;142254068;"";""
"GRMZM2G179024";"7";143149748;143155381;"Uncharacterized protein  [Source:Uniprot/SPTREMBL;Acc:B4FWH6]";""
"GRMZM2G109448";"7";143332752;143334430;"Histone H2A  [Source:Uniprot/SPTREMBL;Acc:B6T101]";"Zm.15894.1.A1_at"
"GRMZM2G147422";"7";143445419;143450426;"Uncharacterized protein  [Source:Uniprot/SPTREMBL;Acc:B7ZX74]";"Zm.8111.1.S1_at"
"GRMZM2G401664";"7";143856270;143858096;"Uncharacterized protein  [Source:Uniprot/SPTREMBL;Acc:B4FUX3]";"Zm.13763.1.A1_at"
"GRMZM5G825898";"7";143856289;143858096;"Uncharacterized protein  [Source:Uniprot/SPTREMBL;Acc:B8A0A9]";""
"GRMZM5G869196";"7";144235285;144236661;"Uncharacterized protein  [Source:Uniprot/SPTREMBL;Acc:B4FTP2]";"Zm.2137.1.S1_at"
"GRMZM5G886142";"7";145337725;145338551;"";""
"GRMZM2G033634";"7";146523578;146527040;"Uncharacterized protein  [Source:Uniprot/SPTREMBL;Acc:B4F8F0]";""
"GRMZM2G322361";"7";147042027;147044529;"";""
"GRMZM2G353726";"7";147087009;147090440;"";""
"GRMZM2G168330";"7";147169506;147171150;"60 ribosomal protein L14; Uncharacterized protein  [Source:Uniprot/SPTREMBL;Acc:B4FUA9]";"Zm.7155.1.S1_at"
"GRMZM2G018950";"7";148216228;148220201;"";"Zm.8931.1.A1_at"
"GRMZM2G134716";"7";149973796;149981684;"Uncharacterized protein  [Source:Uniprot/SPTREMBL;Acc:B4FEE4]";""
"GRMZM2G134711";"7";149982423;149984776;"Putative uncharacterized protein  [Source:Uniprot/SPTREMBL;Acc:B6U1C5]";""
"GRMZM5G808576";"7";149982532;149982765;"Uncharacterized protein  [Source:Uniprot/SPTREMBL;Acc:C0PNE7]";""
"GRMZM2G038449";"7";150906308;150907138;"";""
"GRMZM2G163045";"7";150924657;150926139;"";""
"AC189750.4_FG004";"7";152388543;152391232;"Adenosine 5'-phosphosulfate reductase 1  [Source:Uniprot/SPTREMBL;Acc:Q5EUC9]";""
"GRMZM2G108849";"7";152808839;152813057;"Cathepsin B-like cysteine proteinase 3  [Source:Uniprot/SPTREMBL;Acc:B6TLR9]";"Zm.811.1.A1_at"
"GRMZM2G075826";"7";153286097;153286408;"";""
"GRMZM2G009144";"7";153881458;153882749;"Uncharacterized protein  [Source:Uniprot/SPTREMBL;Acc:C0HH83]";"Zm.9427.1.A1_at"
"GRMZM2G051709";"7";153985839;153988165;"Nodulin-like protein  [Source:Uniprot/SPTREMBL;Acc:K7VUU6]";""
"GRMZM2G357636";"7";154222004;154224129;"";""
"GRMZM2G174855";"7";154293669;154295758;"Uncharacterized protein  [Source:Uniprot/SPTREMBL;Acc:C0HJ15]";"Zm.19221.1.S1_at"
"GRMZM2G309380";"7";154646656;154653119;"";""
"GRMZM2G058013";"7";155405887;155411050;"60S ribosomal protein L24  [Source:Uniprot/SPTREMBL;Acc:B6TH56]";""
"GRMZM2G108285";"7";155598887;155602061;"Isopentenyl pyrophosphate isomerase; Isopentenyl-diphosphate delta-isomerase II; Uncharacterized protein  [Source:Uniprot/SPTREMBL;Acc:Q71RX2]";"Zm.16794.1.A1_at"
"GRMZM2G042047";"7";155626552;155627793;"Histone H2A  [Source:Uniprot/SPTREMBL;Acc:B4FGE3]";"Zm.13532.1.S1_at"
"GRMZM2G000361";"7";155632138;155633919;"Putative uncharacterized protein  [Source:Uniprot/SPTREMBL;Acc:B6SGE5]";"ZmAffx.142.1.S1_at"
"GRMZM2G000361";"7";155632138;155633919;"Putative uncharacterized protein  [Source:Uniprot/SPTREMBL;Acc:B6SGE5]";"ZmAffx.787.1.A1_at"
"GRMZM2G060993";"7";157049402;157051342;"Uncharacterized protein  [Source:Uniprot/SPTREMBL;Acc:B7ZYP0]";""
"GRMZM2G060836";"7";157059176;157061565;"";"Zm.14437.1.S1_at"
"GRMZM2G035893";"7";157163642;157176431;"";""
"GRMZM2G171097";"7";157387227;157396300;"Uncharacterized protein  [Source:Uniprot/SPTREMBL;Acc:C0HGR8]";""
"GRMZM2G171093";"7";157396825;157397830;"";""
"GRMZM2G171096";"7";157397100;157397830;"Putative uncharacterized protein  [Source:Uniprot/SPTREMBL;Acc:B6TV56]";"Zm.11757.1.A1_at"
"GRMZM5G801949";"7";157477245;157479675;"Sugar carrier protein C  [Source:Uniprot/SPTREMBL;Acc:B6SWZ1]";"Zm.18239.1.S1_at"
"GRMZM5G862799";"7";157511830;157513694;"";""
"GRMZM2G019974";"7";157541397;157543632;"Uncharacterized protein  [Source:Uniprot/SPTREMBL;Acc:B4FWK6]";""
"GRMZM2G081668";"7";159008324;159016236;"";""
"GRMZM5G886969";"7";159034533;159039842;"Uncharacterized protein  [Source:Uniprot/SPTREMBL;Acc:B8A285]";"Zm.16582.1.A1_at"
"GRMZM2G107562";"7";159168808;159175289;"Copper ion binding protein; Uncharacterized protein  [Source:Uniprot/SPTREMBL;Acc:B6TG00]";"Zm.14296.1.A1_at"
"GRMZM2G054820";"7";159448627;159449538;"";"Zm.8796.1.A1_at"
"GRMZM5G816386";"7";159448629;159449530;"";""
"GRMZM2G060762";"7";160411540;160419928;"Uncharacterized protein  [Source:Uniprot/SPTREMBL;Acc:B4FFM4]";""
"GRMZM2G110018";"7";161158694;161160465;"Uncharacterized protein  [Source:Uniprot/SPTREMBL;Acc:C4J2J4]";""
"GRMZM2G110044";"7";161166465;161170474;"Uncharacterized protein  [Source:Uniprot/SPTREMBL;Acc:C0HG75]";"Zm.11185.1.S1_at"
"GRMZM2G057023";"7";162075533;162081711;"Interferon-related developmental regulator family protein; Uncharacterized protein  [Source:Uniprot/SPTREMBL;Acc:B4FQN7]";"Zm.14055.1.A1_at"
"GRMZM2G167924";"7";162302726;162304206;"";""
"GRMZM2G167902";"7";162304385;162307480;"";"Zm.9262.1.A1_at"
"GRMZM2G092752";"7";162361838;162363812;"";"Zm.16934.1.A1_at"
"GRMZM2G131228";"7";163721882;163722729;"Putative uncharacterized protein  [Source:Uniprot/SPTREMBL;Acc:B6TRA1]";"Zm.911.1.A1_at"
"GRMZM2G165069";"7";163801414;163802418;"Putative uncharacterized protein  [Source:Uniprot/SPTREMBL;Acc:B6TRA1]";"Zm.911.1.A1_at"
"GRMZM2G017593";"7";163823601;163827441;"Uncharacterized protein  [Source:Uniprot/SPTREMBL;Acc:C0P5E0]";""
"GRMZM5G894966";"7";163824480;163827294;"";""
"GRMZM2G370081";"7";163962939;163968773;"";""
"GRMZM2G147716";"7";164451097;164456819;"Uncharacterized protein  [Source:Uniprot/SPTREMBL;Acc:C0PA60]";"Zm.14366.1.S1_at"
"GRMZM2G157505";"7";164496101;164496944;"EGG APPARATUS-1 protein  [Source:Uniprot/SPTREMBL;Acc:B6TF57]";"Zm.2519.1.A1_at"
"GRMZM2G393671";"7";165054074;165055852;"Uncharacterized protein  [Source:Uniprot/SPTREMBL;Acc:C0HHH9]";"Zm.12155.1.A1_at"
"GRMZM2G127031";"7";165337344;165341000;"";""
"GRMZM2G127035";"7";165341867;165342477;"Putative uncharacterized protein  [Source:Uniprot/SPTREMBL;Acc:B6SZ30]";""
"GRMZM2G484018";"7";165439587;165439881;"";""
"GRMZM2G089736";"7";165496239;165498650;"Uncharacterized protein  [Source:Uniprot/SPTREMBL;Acc:B4FQE1]";"Zm.3635.1.A1_at"
"GRMZM2G121573";"7";165855165;165860167;"Leucine-rich repeat transmembrane protein kinase 1-like protein  [Source:Uniprot/SPTREMBL;Acc:Q5GAP9]";"Zm.2717.1.A1_at"
"GRMZM2G117707";"7";166501966;166506528;"Phospho-2-dehydro-3-deoxyheptonate aldolase 1  [Source:Uniprot/SPTREMBL;Acc:B6TUB8]";"Zm.4468.3.S1_at"
"GRMZM2G010142";"7";167750249;167755441;"";""
"GRMZM2G099207";"7";168044757;168047024;"Uncharacterized protein  [Source:Uniprot/SPTREMBL;Acc:C0PJ27]";"ZmAffx.434.1.A1_at"
"GRMZM2G066636";"7";168240253;168242149;"Uncharacterized protein  [Source:Uniprot/SPTREMBL;Acc:B4FA53]";""
"GRMZM2G177724";"7";168441614;168443200;"";""
"GRMZM2G477325";"7";168441642;168442771;"Hydrophobic protein LTI6A; Uncharacterized protein  [Source:Uniprot/SPTREMBL;Acc:B4FFP9]";"Zm.1583.2.A1_a_at"
"GRMZM2G477325";"7";168441642;168442771;"Hydrophobic protein LTI6A; Uncharacterized protein  [Source:Uniprot/SPTREMBL;Acc:B4FFP9]";"Zm.1583.3.A1_x_at"
"GRMZM2G477325";"7";168441642;168442771;"Hydrophobic protein LTI6A; Uncharacterized protein  [Source:Uniprot/SPTREMBL;Acc:B4FFP9]";"Zm.1583.1.A1_x_at"
"GRMZM2G427090";"7";168509879;168513127;"Uncharacterized protein  [Source:Uniprot/SPTREMBL;Acc:B4FIL3]";"Zm.12070.1.A1_at"
"GRMZM2G126706";"7";168522661;168527050;"Uncharacterized protein  [Source:Uniprot/SPTREMBL;Acc:B4FNQ9]";"Zm.12070.1.A1_at"
"GRMZM2G000718";"7";168697254;168700858;"Novel plant SNARE 11; Uncharacterized protein  [Source:Uniprot/SPTREMBL;Acc:B6U1B4]";"Zm.2469.1.A1_at"
"GRMZM2G039757";"7";168785030;168787324;"";""
"GRMZM2G437207";"7";168905171;168906738;"";"Zm.5751.1.A1_at"
"GRMZM2G015703";"7";169290536;169296592;"Uncharacterized protein  [Source:Uniprot/SPTREMBL;Acc:C0PF19]";""
"GRMZM2G120971";"7";169484381;169486976;"Uncharacterized protein  [Source:Uniprot/SPTREMBL;Acc:C4J006]";""
"GRMZM2G019666";"7";170436699;170439815;"";""
"GRMZM2G020574";"7";170519545;170528688;"Uncharacterized protein  [Source:Uniprot/SPTREMBL;Acc:B4FE21]";"Zm.3217.1.A1_at"
"GRMZM2G083580";"7";170528909;170535709;"Uncharacterized protein  [Source:Uniprot/SPTREMBL;Acc:C0PCP6]";""
"GRMZM2G083555";"7";170537389;170539807;"";""
"GRMZM2G136429";"7";170898831;170906874;"";"Zm.4147.1.A1_x_at"
"GRMZM2G136429";"7";170898831;170906874;"";"Zm.4147.2.A1_a_at"
"GRMZM2G035415";"7";170924350;170925047;"";""
"GRMZM5G874898";"7";170924350;170924919;"";""
"GRMZM2G036609";"7";171002271;171021085;"Ferredoxin-dependent glutamate synthase, chloroplastic  [Source:Uniprot/SWISSPROT;Acc:P23225]";"Zm.6.1.A1_at"
"GRMZM2G478994";"7";171212555;171218328;"";""
"GRMZM2G037189";"7";171577921;171579167;"Early response to dehydration 15-like protein  [Source:Uniprot/SPTREMBL;Acc:B6SIV0]";"Zm.10115.1.S1_x_at"
"GRMZM2G327056";"7";171578168;171578839;"Uncharacterized protein  [Source:Uniprot/SPTREMBL;Acc:B7ZZB6]";""
"GRMZM2G070178";"7";172082886;172084657;"Anther-specific proline-rich protein APG  [Source:Uniprot/SPTREMBL;Acc:B6SZZ2]";""
"GRMZM2G047995";"7";172155305;172159697;"Uncharacterized protein  [Source:Uniprot/SPTREMBL;Acc:B4FYV7]";"Zm.8953.1.A1_at"
"GRMZM2G025441";"7";172793880;172796124;"Peroxidase 70  [Source:Uniprot/SWISSPROT;Acc:A5H452]";"Zm.10660.1.A1_at"
"GRMZM2G427815";"7";172809274;172811080;"Uncharacterized protein  [Source:Uniprot/SPTREMBL;Acc:C0PF45]";"Zm.2707.1.S1_at"
"GRMZM2G126261";"7";172820457;172822288;"Peroxidase 42  [Source:Uniprot/SWISSPROT;Acc:A5H453]";"Zm.1616.1.A1_at"
"GRMZM2G166658";"7";172966825;172969803;"";"Zm.3868.2.A1_a_at"
"GRMZM2G166658";"7";172966825;172969803;"";"Zm.3868.1.A1_at"
"GRMZM2G053554";"7";173020722;173025426;"Uncharacterized protein  [Source:Uniprot/SPTREMBL;Acc:B4FA27]";"Zm.8816.1.S1_at"
"GRMZM2G158304";"7";173235560;173258146;"Ubiquinol-cytochrome c reductase complex 6.7 kDa protein  [Source:Uniprot/SPTREMBL;Acc:B6SNR4]";"Zm.7162.1.A1_at"
"GRMZM2G381404";"7";173291353;173295070;"Uncharacterized protein  [Source:Uniprot/SPTREMBL;Acc:B4FED3]";"Zm.16474.1.A1_at"
"GRMZM2G348125";"7";173641491;173642947;"Stress responsive protein  [Source:Uniprot/SPTREMBL;Acc:B6TF92]";"Zm.12295.2.S1_a_at"
"GRMZM2G410766";"7";173692012;173693306;"Stress responsive protein  [Source:Uniprot/SPTREMBL;Acc:B6STP1]";"Zm.12295.2.S1_a_at"
"GRMZM2G181607";"7";173786766;173788675;"Uncharacterized protein  [Source:Uniprot/SPTREMBL;Acc:C4J0F5]";"Zm.7951.1.S1_at"
"GRMZM2G050108";"7";174448119;174450107;"Nicotianamine synthase 3  [Source:Uniprot/SPTREMBL;Acc:B6TZC0]";"Zm.9637.1.A1_at"
"GRMZM5G845613";"7";174448119;174449775;"Uncharacterized protein  [Source:Uniprot/SPTREMBL;Acc:C0PD99]";""
"GRMZM2G077305";"7";174915011;174919065;"";"Zm.9542.1.A1_at"
"GRMZM2G140758";"7";175242512;175243488;"Putative uncharacterized protein  [Source:Uniprot/SPTREMBL;Acc:B6TGT9]";"Zm.15443.1.S1_at"
"GRMZM2G029720";"7";175909551;175910482;"Uncharacterized protein  [Source:Uniprot/SPTREMBL;Acc:B4FEW3]";"Zm.4284.1.A1_at"
"GRMZM2G000818";"7";176175338;176183379;"R2R3MYB-domain protein  [Source:Uniprot/SPTREMBL;Acc:Q9SQB5]";"Zm.15854.1.S1_at"
"GRMZM2G038542";"7";176584345;176586038;"";""
"GRMZM2G122853";"8";17505;19257;"Putative class III secretory plant peroxidase family protein; Uncharacterized protein  [Source:Uniprot/SPTREMBL;Acc:C0HHA6]";"Zm.17240.1.A1_at"
"GRMZM2G085038";"8";271252;367057;"Uncharacterized protein  [Source:Uniprot/SPTREMBL;Acc:B4FY46]";""
"GRMZM2G085083";"8";356300;357687;"";""
"GRMZM5G853479";"8";814321;815001;"Uncharacterized protein  [Source:Uniprot/SPTREMBL;Acc:K7V8Q1]";""
"GRMZM2G042636";"8";1370862;1374620;"Uncharacterized protein  [Source:Uniprot/SPTREMBL;Acc:K7UNP2]";"Zm.16988.3.S1_at"
"GRMZM2G589579";"8";2511463;2518808;"Putative argonaute family protein; Uncharacterized protein  [Source:Uniprot/SPTREMBL;Acc:C0HGZ0]";"Zm.4930.1.A1_at"
"GRMZM2G073234";"8";3695715;3696260;"";""
"GRMZM2G467059";"8";3802280;3805646;"26S proteasome non-ATPase regulatory subunit 14; Uncharacterized protein  [Source:Uniprot/SPTREMBL;Acc:B4FLQ8]";""
"GRMZM2G050384";"8";3928839;3929593;"Uncharacterized protein  [Source:Uniprot/SPTREMBL;Acc:B6SGJ9]";""
"GRMZM5G862843";"8";3928839;3929569;"Uncharacterized protein  [Source:Uniprot/SPTREMBL;Acc:C4J6P2]";""
"GRMZM2G041308";"8";4349205;4351436;"Peroxidase 72; Uncharacterized protein  [Source:Uniprot/SPTREMBL;Acc:B4FK56]";""
"GRMZM2G037156";"8";4360668;4361269;"Uncharacterized protein  [Source:Uniprot/SPTREMBL;Acc:K7UT08]";""
"GRMZM2G317996";"8";4369047;4369897;"";""
"GRMZM2G023306";"8";4371468;4372581;"";""
"GRMZM2G556297";"8";4374101;4374523;"";""
"AC195172.3_FG001";"8";4468542;4473977;"Uncharacterized protein  [Source:Uniprot/SPTREMBL;Acc:K7UT13]";""
"GRMZM2G167492";"8";4542485;4559631;"Putative NAC domain transcription factor superfamily protein  [Source:Uniprot/SPTREMBL;Acc:K7V975]";""
"GRMZM2G060190";"8";4593985;4596783;"Uncharacterized protein  [Source:Uniprot/SPTREMBL;Acc:K7UXC8]";"Zm.3403.1.S1_at"
"GRMZM2G146004";"8";5187091;5188035;"Uncharacterized protein  [Source:Uniprot/SPTREMBL;Acc:K7UXF8]";"Zm.13478.1.S1_at"
"GRMZM2G058681";"8";6243736;6257400;"Uncharacterized protein  [Source:Uniprot/SPTREMBL;Acc:K7UPC5]";"Zm.10716.1.S1_at"
"GRMZM5G842640";"8";6255512;6257153;"Uncharacterized protein  [Source:Uniprot/SPTREMBL;Acc:C4IZE7]";""
"GRMZM2G082185";"8";6465005;6468479;"Cysteine synthase  [Source:Uniprot/SPTREMBL;Acc:B8A367]";"Zm.793.1.A1_at"
"GRMZM2G110504";"8";6920228;6921126;"Uncharacterized protein  [Source:Uniprot/SPTREMBL;Acc:B4G1V7]";"Zm.7106.1.A1_at"
"GRMZM2G078941";"8";7617288;7621847;"RER1A protein; Uncharacterized protein  [Source:Uniprot/SPTREMBL;Acc:B4FUQ9]";"Zm.2326.1.A1_at"
"GRMZM2G079034";"8";7623127;7624529;"Uncharacterized protein  [Source:Uniprot/SPTREMBL;Acc:B6U2H1]";""
"GRMZM2G172192";"8";7834257;7835462;"Uncharacterized protein  [Source:Uniprot/SPTREMBL;Acc:B6SX41]";"Zm.16189.3.A1_at"
"GRMZM2G057111";"8";7865076;7866524;"";"Zm.7589.1.A1_at"
"GRMZM2G020272";"8";8004091;8009732;"Putative uncharacterized protein  [Source:Uniprot/SPTREMBL;Acc:B6SX65]";"Zm.3561.1.A1_at"
"GRMZM2G377250";"8";8878532;8881066;"Uncharacterized protein  [Source:Uniprot/SPTREMBL;Acc:B4FJ80]";"Zm.16754.1.A1_at"
"GRMZM2G333022";"8";9266063;9267006;"Uncharacterized protein  [Source:Uniprot/SPTREMBL;Acc:K7VPF2]";""
"GRMZM2G473511";"8";9436053;9438289;"Uncharacterized protein  [Source:Uniprot/SPTREMBL;Acc:K7VPF5]";""
"GRMZM2G077914";"8";9627158;9629741;"Uncharacterized protein  [Source:Uniprot/SPTREMBL;Acc:B4FE27]";"Zm.18542.1.A1_at"
"GRMZM2G336694";"8";10990065;10990859;"Uncharacterized protein  [Source:Uniprot/SPTREMBL;Acc:K7UY89]";""
"GRMZM2G440803";"8";11680461;11682827;"";""
"GRMZM5G876768";"8";12716315;12720111;"Uncharacterized protein  [Source:Uniprot/SPTREMBL;Acc:B4FSX0]";""
"GRMZM2G153286";"8";12831778;12834744;"";""
"GRMZM2G022972";"8";12935681;12938267;"Uncharacterized protein  [Source:Uniprot/SPTREMBL;Acc:K7UQ53]";""
"GRMZM2G172396";"8";13262958;13272906;"Uncharacterized protein  [Source:Uniprot/SPTREMBL;Acc:C0P3L7]";""
"GRMZM2G094304";"8";13333647;13335530;"Uncharacterized protein  [Source:Uniprot/SPTREMBL;Acc:K7UQ67]";""
"GRMZM2G094273";"8";13339012;13342453;"Uncharacterized protein  [Source:Uniprot/SPTREMBL;Acc:K7VPX9]";"Zm.2715.1.A1_at"
"GRMZM2G165987";"8";13592880;13595740;"Pirin-like protein; Uncharacterized protein  [Source:Uniprot/SPTREMBL;Acc:C0P2Q1]";"Zm.5749.1.S1_at"
"GRMZM2G477503";"8";13780942;13786943;"Uncharacterized protein  [Source:Uniprot/SPTREMBL;Acc:K7UU45]";""
"GRMZM2G176568";"8";13792506;13793319;"Putative MYB DNA-binding domain superfamily protein  [Source:Uniprot/SPTREMBL;Acc:K7VAA0]";""
"GRMZM2G079458";"8";13801696;13804475;"Putative MYB DNA-binding domain superfamily protein isoform 1; Putative MYB DNA-binding domain superfamily protein isoform 2; Putative MYB DNA-binding domain superfamily protein isoform 3; Putative MYB DNA-binding domain superfamily protein isoform 4; Uncharacterized protein  [Source:Uniprot/SPTREMBL;Acc:B4FA48]";""
"GRMZM2G020484";"8";13908912;13916144;"Uncharacterized protein  [Source:Uniprot/SPTREMBL;Acc:B4FBG4]";"Zm.2788.1.S1_at"
"GRMZM2G052869";"8";14543546;14544822;"Metallothionein-like protein type 2; Uncharacterized protein  [Source:Uniprot/SPTREMBL;Acc:B4FT00]";"Zm.1356.1.A1_at"
"GRMZM2G000489";"8";14935734;14937194;"Gibberellin receptor GID1L2; Uncharacterized protein  [Source:Uniprot/SPTREMBL;Acc:B4FJV4]";""
"GRMZM2G155232";"8";15110789;15113681;"Uncharacterized protein  [Source:Uniprot/SPTREMBL;Acc:B4FHA4]";"Zm.2322.1.A1_at"
"GRMZM2G173718";"8";15244932;15246538;"Lectin-like protein  [Source:Uniprot/SPTREMBL;Acc:K7UYP0]";""
"GRMZM2G305901";"8";15470425;15478003;"Putative RING zinc finger domain superfamily protein; Uncharacterized protein  [Source:Uniprot/SPTREMBL;Acc:C0P2K0]";""
"GRMZM2G083328";"8";15987188;15989503;"Uncharacterized protein  [Source:Uniprot/SPTREMBL;Acc:B4FCK6]";""
"AC212565.3_FG001";"8";16168400;16169065;"Histone H4  [Source:Uniprot/SWISSPROT;Acc:P62787]";""
"GRMZM2G175334";"8";16557950;16565735;"";""
"GRMZM2G162928";"8";17068422;17073443;"Uncharacterized protein  [Source:Uniprot/SPTREMBL;Acc:K7UQN9]";"Zm.857.1.S1_at"
"GRMZM2G107639";"8";18233383;18238378;"Transaminase/ transferase isoform 1; Transaminase/ transferase isoform 2; Transaminase/ transferase, transferring nitrogenous groups  [Source:Uniprot/SPTREMBL;Acc:B6TMW7]";"ZmAffx.134.1.A1_at"
"GRMZM2G546743";"8";18239564;18239659;"";""
"GRMZM2G088267";"8";18880449;18892686;"";""
"GRMZM2G395749";"8";20089786;20121874;"Putative MYB DNA-binding domain superfamily protein  [Source:Uniprot/SPTREMBL;Acc:K7VAV3]";""
"GRMZM2G074965";"8";20302116;20305202;"Uncharacterized protein  [Source:Uniprot/SPTREMBL;Acc:B4FFY9]";""
"GRMZM2G107101";"8";21104080;21112365;"Gigantea 1A; Gigantea isoform 1; Gigantea isoform 2  [Source:Uniprot/SPTREMBL;Acc:B1H3M2]";"Zm.8947.1.A1_at"
"GRMZM5G834195";"8";21870692;21872309;"Uncharacterized protein  [Source:Uniprot/SPTREMBL;Acc:C0PPC5]";""
"GRMZM2G125889";"8";22089413;22092022;"Uncharacterized protein  [Source:Uniprot/SPTREMBL;Acc:B4FDW5]";"Zm.5851.9.S1_at"
"GRMZM2G047139";"8";24724642;24727493;"Esterase; Uncharacterized protein  [Source:Uniprot/SPTREMBL;Acc:B6TZ91]";"Zm.10141.1.A1_at"
"GRMZM2G154278";"8";26071033;26074622;"Pre-mRNA-splicing factor cwc15  [Source:Uniprot/SPTREMBL;Acc:B6T6R6]";""
"GRMZM2G359018";"8";27638466;27641058;"Uncharacterized protein  [Source:Uniprot/SPTREMBL;Acc:C0PK27]";""
"GRMZM5G839656";"8";27639917;27640975;"Uncharacterized protein  [Source:Uniprot/SPTREMBL;Acc:C0PCB1]";""
"GRMZM2G133720";"8";27703138;27705894;"Putative cytochrome P450 superfamily protein  [Source:Uniprot/SPTREMBL;Acc:K7UZQ8]";""
"GRMZM2G072760";"8";29998521;30001907;"";""
"GRMZM2G085921";"8";30190407;30194242;"Uncharacterized protein  [Source:Uniprot/SPTREMBL;Acc:K7URQ8]";""
"GRMZM2G434252";"8";32606791;32609608;"Uncharacterized protein  [Source:Uniprot/SPTREMBL;Acc:B4FLR1]";"Zm.18280.1.S1_at"
"GRMZM2G434252";"8";32606791;32609608;"Uncharacterized protein  [Source:Uniprot/SPTREMBL;Acc:B4FLR1]";"Zm.9879.1.A1_at"
"GRMZM2G053503";"8";35566541;35567721;"Ethylene-responsive factor-like protein 1; Putative AP2/EREBP transcription factor superfamily protein  [Source:Uniprot/SPTREMBL;Acc:B6TYN8]";"Zm.11441.1.S1_at"
"GRMZM2G379205";"8";35958180;35978006;"";""
"GRMZM2G010016";"8";36489208;36490074;"Uncharacterized protein  [Source:Uniprot/SPTREMBL;Acc:B6UIJ8]";""
"GRMZM2G009719";"8";36510440;36512011;"Uncharacterized protein; Universal stress protein  [Source:Uniprot/SPTREMBL;Acc:B4FH43]";"Zm.818.2.A1_a_at"
"GRMZM2G009719";"8";36510440;36512011;"Uncharacterized protein; Universal stress protein  [Source:Uniprot/SPTREMBL;Acc:B4FH43]";"Zm.818.1.A1_at"
"GRMZM2G143777";"8";36730253;36731736;"Uncharacterized protein  [Source:Uniprot/SPTREMBL;Acc:K7US04]";"Zm.13957.1.A1_at"
"GRMZM2G305355";"8";39022750;39024659;"";""
"GRMZM2G305362";"8";39022758;39024659;"Uncharacterized protein  [Source:Uniprot/SPTREMBL;Acc:K7VC46]";""
"GRMZM2G123143";"8";40684481;40688776;"Uncharacterized protein  [Source:Uniprot/SPTREMBL;Acc:K7VC64]";""
"GRMZM2G123104";"8";40689241;40692663;"Uncharacterized protein  [Source:Uniprot/SPTREMBL;Acc:K7V0A9]";""
"GRMZM2G338969";"8";43045888;43048884;"";""
"GRMZM2G035353";"8";43049183;43052702;"";""
"GRMZM2G061052";"8";43294479;43295285;"Putative HLH DNA-binding domain superfamily protein; Uncharacterized protein  [Source:Uniprot/SPTREMBL;Acc:B4FNT9]";"Zm.7671.1.A1_at"
"GRMZM2G040187";"8";47249330;47250418;"";""
"GRMZM2G466099";"8";47260168;47261466;"";""
"GRMZM2G167167";"8";49256345;49258696;"";"AFFX-Zm-actin-5_a_at"
"GRMZM2G313597";"8";54075788;54078456;"";""
"GRMZM2G462250";"8";56282735;56286448;"";""
"GRMZM2G031116";"8";56518207;56520221;"Uncharacterized protein  [Source:Uniprot/SPTREMBL;Acc:B4FKH9]";""
"GRMZM2G364369";"8";56736082;56743039;"Uncharacterized protein  [Source:Uniprot/SPTREMBL;Acc:K7USL0]";""
"GRMZM2G324903";"8";58837906;58840227;"Uncharacterized protein  [Source:Uniprot/SPTREMBL;Acc:B7ZZ87]";"Zm.12522.1.A1_at"
"GRMZM2G083875";"8";62938204;62941327;"Uncharacterized protein  [Source:Uniprot/SPTREMBL;Acc:K7VCY6]";""
"GRMZM2G070361";"8";67091147;67092653;"";""
"GRMZM2G031827";"8";69651989;69660585;"Splicing factor U2af subunit isoform 1; Splicing factor U2af subunit isoform 2; Splicing factor U2af subunit isoform 3; Splicing factor U2af subunit isoform 4; Splicing factor U2af subunit isoform 5  [Source:Uniprot/SPTREMBL;Acc:K7V1E2]";"Zm.13321.1.A1_at"
"GRMZM2G102933";"8";70510099;70510881;"Uncharacterized protein  [Source:Uniprot/SPTREMBL;Acc:K7VT87]";""
"GRMZM2G153977";"8";70512973;70516141;"Uncharacterized protein  [Source:Uniprot/SPTREMBL;Acc:K7UXH3]";"Zm.3830.1.S1_at"
"GRMZM2G077546";"8";70900643;70908060;"Uncharacterized protein  [Source:Uniprot/SPTREMBL;Acc:K7V1G3]";""
"GRMZM2G137901";"8";71325585;71328541;"";"Zm.6616.1.A1_at"
"GRMZM2G020291";"8";71691764;71699452;"Uncharacterized protein  [Source:Uniprot/SPTREMBL;Acc:K7V1H2]";""
"AC234185.1_FG007";"8";72146219;72149279;"Uncharacterized protein  [Source:Uniprot/SPTREMBL;Acc:B6T3V7]";"Zm.6886.1.A1_at"
"AC234185.1_FG004";"8";72263465;72269246;"Uncharacterized protein  [Source:Uniprot/SPTREMBL;Acc:K7VDM7]";""
"GRMZM2G063069";"8";73244854;73248581;"ATP binding protein; Uncharacterized protein  [Source:Uniprot/SPTREMBL;Acc:B6U656]";"Zm.13996.1.S1_at"
"GRMZM2G001991";"8";73364928;73369816;"Dihydroflavonol-4-reductase; Uncharacterized protein  [Source:Uniprot/SPTREMBL;Acc:B8A3B8]";"Zm.17321.1.A1_at"
"GRMZM2G141353";"8";74178815;74180134;"Uncharacterized protein  [Source:Uniprot/SPTREMBL;Acc:K7UTQ3]";"Zm.11595.1.A1_at"
"GRMZM2G013115";"8";74584856;74590241;"Uncharacterized protein  [Source:Uniprot/SPTREMBL;Acc:C0PGF0]";""
"GRMZM2G044591";"8";75160086;75164067;"Uncharacterized protein  [Source:Uniprot/SPTREMBL;Acc:C0P4A1]";""
"GRMZM5G832977";"8";75160086;75163952;"";""
"GRMZM2G338696";"8";76159866;76162988;"Uncharacterized protein  [Source:Uniprot/SPTREMBL;Acc:C0PG03]";""
"GRMZM2G001283";"8";76751500;76753200;"";"Zm.4718.1.S1_at"
"GRMZM2G316752";"8";77749067;77752063;"";""
"GRMZM2G106526";"8";79556048;79564528;"Uncharacterized protein  [Source:Uniprot/SPTREMBL;Acc:B4FVY1]";"Zm.13849.1.S1_at"
"GRMZM5G836205";"8";85180728;85182033;"";""
"GRMZM2G062042";"8";87024921;87031981;"Putative clathrin heavy chain family protein  [Source:Uniprot/SPTREMBL;Acc:K7UUG1]";""
"GRMZM2G056068";"8";90247046;90249997;"Uncharacterized protein  [Source:Uniprot/SPTREMBL;Acc:B6TNV9]";"Zm.1362.1.S1_at"
"GRMZM2G056068";"8";90247046;90249997;"Uncharacterized protein  [Source:Uniprot/SPTREMBL;Acc:B6TNV9]";"Zm.5778.1.A1_at"
"GRMZM2G053322";"8";90474300;90477778;"UDP-sulfoquinovose synthase; Uncharacterized protein  [Source:Uniprot/SPTREMBL;Acc:C4JAX7]";"Zm.7904.1.A1_at"
"GRMZM2G514500";"8";91528391;91528479;"";""
"GRMZM2G029462";"8";91825935;91826694;"";"Zm.15546.1.A1_at"
"GRMZM5G832934";"8";91826001;91826528;"";""
"GRMZM2G055487";"8";95729933;95731269;"Uncharacterized protein  [Source:Uniprot/SPTREMBL;Acc:K7UZ21]";""
"AC208341.4_FG007";"8";95765108;95766199;"Uncharacterized protein  [Source:Uniprot/SPTREMBL;Acc:K7UZ21]";""
"GRMZM2G050625";"8";96786198;96788214;"Uncharacterized protein  [Source:Uniprot/SPTREMBL;Acc:K7UV43]";"Zm.16763.2.S1_a_at"
"GRMZM2G122687";"8";96798209;96800881;"Nodulin-like protein  [Source:Uniprot/SPTREMBL;Acc:K7VUU6]";""
"GRMZM2G052255";"8";97561273;97563717;"Uncharacterized protein  [Source:Uniprot/SPTREMBL;Acc:K7UZ60]";""
"GRMZM2G071319";"8";101914156;101921180;"Uncharacterized protein  [Source:Uniprot/SPTREMBL;Acc:B4G1Y3]";"Zm.12528.1.A1_at"
"GRMZM2G104400";"8";102056994;102060989;"Putative NAC domain transcription factor superfamily protein isoform 1; Putative NAC domain transcription factor superfamily protein isoform 2  [Source:Uniprot/SPTREMBL;Acc:K7UVJ1]";"Zm.6616.1.A1_at"
"GRMZM2G123273";"8";102788532;102789577;"";""
"GRMZM2G096029";"8";103801310;103803262;"Putative cytochrome P450 superfamily protein  [Source:Uniprot/SPTREMBL;Acc:K7V3H4]";""
"GRMZM2G087451";"8";104138256;104142119;"Uncharacterized protein  [Source:Uniprot/SPTREMBL;Acc:K7UVN5]";""
"GRMZM2G539964";"8";104239851;104246199;"";""
"GRMZM2G074844";"8";105894512;105896292;"F-box protein interaction domain containing protein; F-box protein interaction domain containing protein isoform 1; F-box protein interaction domain containing protein isoform 2  [Source:Uniprot/SPTREMBL;Acc:B6TT97]";"Zm.2032.1.S1_at"
"GRMZM2G415707";"8";108566752;108568276;"";""
"AC205897.3_FG002";"8";108567758;108568204;"";""
"GRMZM5G822815";"8";109739996;109742211;"Uncharacterized protein  [Source:Uniprot/SPTREMBL;Acc:C4J322]";""
"GRMZM2G170552";"8";113026456;113029349;"Putative CBL-interacting protein kinase family protein  [Source:Uniprot/SPTREMBL;Acc:K7V452]";""
"GRMZM2G149211";"8";113952252;113957006;"Peroxisomal carrier protein; Uncharacterized protein  [Source:Uniprot/SPTREMBL;Acc:B4FBM4]";""
"GRMZM2G122807";"8";114175894;114179840;"";"Zm.13671.1.S1_at"
"GRMZM2G160763";"8";115731220;115735925;"Putative cytochrome P450 superfamily protein  [Source:Uniprot/SPTREMBL;Acc:K7TYB1]";""
"GRMZM5G802801";"8";116145133;116148059;"Uncharacterized protein  [Source:Uniprot/SPTREMBL;Acc:K7VW90]";""
"GRMZM2G163560";"8";117101419;117119036;"";"Zm.9059.1.A1_at"
"GRMZM2G163691";"8";117168772;117169818;"";""
"AC197705.4_FG011";"8";117605513;117618076;"Uncharacterized protein  [Source:Uniprot/SPTREMBL;Acc:K7VWE5]";""
"AC197705.4_FG001";"8";117692828;117694964;"Pyruvate decarboxylase isozyme 1  [Source:Uniprot/SWISSPROT;Acc:P28516]";""
"GRMZM2G489749";"8";117914422;117914553;"";""
"GRMZM2G132740";"8";118571128;118573459;"";""
"GRMZM2G138817";"8";118793452;118797100;"Uncharacterized protein  [Source:Uniprot/SPTREMBL;Acc:K7VWJ0]";""
"GRMZM2G142640";"8";118899496;118903214;"60S ribosomal protein L24; 60S ribosomal protein L24 isoform 1; 60S ribosomal protein L24 isoform 2; 60S ribosomal protein L24 isoform 3  [Source:Uniprot/SPTREMBL;Acc:B6T1G6]";"Zm.7081.5.A1_a_at"
"GRMZM2G142640";"8";118899496;118903214;"60S ribosomal protein L24; 60S ribosomal protein L24 isoform 1; 60S ribosomal protein L24 isoform 2; 60S ribosomal protein L24 isoform 3  [Source:Uniprot/SPTREMBL;Acc:B6T1G6]";"Zm.7081.2.S1_a_at"
"GRMZM2G140577";"8";119356309;119359897;"Putative histone-lysine N-methyltransferase family protein  [Source:Uniprot/SPTREMBL;Acc:K7UWX9]";"Zm.5630.1.A1_at"
"GRMZM2G025459";"8";119744949;119748072;"SNF1 protein kinase regulatory subunit beta-1; Uncharacterized protein  [Source:Uniprot/SPTREMBL;Acc:B8A088]";"Zm.11896.1.A1_s_at"
"GRMZM2G025459";"8";119744949;119748072;"SNF1 protein kinase regulatory subunit beta-1; Uncharacterized protein  [Source:Uniprot/SPTREMBL;Acc:B8A088]";"Zm.18116.1.S1_at"
"GRMZM2G025459";"8";119744949;119748072;"SNF1 protein kinase regulatory subunit beta-1; Uncharacterized protein  [Source:Uniprot/SPTREMBL;Acc:B8A088]";"Zm.11896.1.A1_at"
"GRMZM2G118078";"8";119772019;119772687;"";"ZmAffx.675.1.S1_at"
"GRMZM2G118058";"8";119774198;119775413;"";""
"GRMZM5G843069";"8";119778244;119779036;"";""
"GRMZM5G808787";"8";119780921;119782570;"Uncharacterized protein  [Source:Uniprot/SPTREMBL;Acc:B4FC37]";""
"GRMZM2G536188";"8";119983340;119984086;"";""
"GRMZM2G088336";"8";119985734;119987262;"Uncharacterized protein  [Source:Uniprot/SPTREMBL;Acc:K7VH02]";""
"GRMZM2G088354";"8";119987385;119987844;"";""
"GRMZM2G536204";"8";119989095;119990001;"";""
"GRMZM2G473111";"8";120490833;120497187;"Uncharacterized protein  [Source:Uniprot/SPTREMBL;Acc:B4FE80]";""
"GRMZM2G074631";"8";121012180;121014558;"Uncharacterized protein  [Source:Uniprot/SPTREMBL;Acc:C0P791]";""
"GRMZM2G082792";"8";121410699;121415051;"Uncharacterized protein  [Source:Uniprot/SPTREMBL;Acc:K7UX34]";"Zm.9111.2.A1_x_at"
"GRMZM2G082792";"8";121410699;121415051;"Uncharacterized protein  [Source:Uniprot/SPTREMBL;Acc:K7UX34]";"Zm.9111.2.A1_a_at"
"GRMZM2G082792";"8";121410699;121415051;"Uncharacterized protein  [Source:Uniprot/SPTREMBL;Acc:K7UX34]";"Zm.9111.3.A1_x_at"
"GRMZM2G082792";"8";121410699;121415051;"Uncharacterized protein  [Source:Uniprot/SPTREMBL;Acc:K7UX34]";"Zm.9111.1.A1_a_at"
"GRMZM2G082792";"8";121410699;121415051;"Uncharacterized protein  [Source:Uniprot/SPTREMBL;Acc:K7UX34]";"Zm.9111.1.A1_x_at"
"GRMZM5G845904";"8";121410707;121412457;"Uncharacterized protein  [Source:Uniprot/SPTREMBL;Acc:C0HGI0]";""
"GRMZM5G811797";"8";122480635;122483400;"Uncharacterized protein  [Source:Uniprot/SPTREMBL;Acc:B4F9I6]";""
"AC209819.3_FG005";"8";122571213;122573373;"Uncharacterized protein  [Source:Uniprot/SPTREMBL;Acc:K7UX80]";""
"GRMZM2G072009";"8";122599258;122599808;"";""
"GRMZM2G353822";"8";124537076;124538244;"Uncharacterized protein  [Source:Uniprot/SPTREMBL;Acc:K7V5A9]";"Zm.4026.1.A1_at"
"GRMZM5G855375";"8";124537083;124538244;"Uncharacterized protein  [Source:Uniprot/SPTREMBL;Acc:K7UXJ6]";""
"AC205471.4_FG005";"8";124670910;124675656;"";""
"AC205471.4_FG007";"8";124755914;124756553;"Uncharacterized protein  [Source:Uniprot/SPTREMBL;Acc:K7V5B7]";"Zm.3785.1.S1_at"
"GRMZM2G059693";"8";125432314;125436769;"Uncharacterized protein  [Source:Uniprot/SPTREMBL;Acc:K7UXM0]";"Zm.9391.1.A2_at"
"GRMZM5G859271";"8";125432412;125436550;"Uncharacterized protein  [Source:Uniprot/SPTREMBL;Acc:C0P5V8]";""
"GRMZM2G389015";"8";126129900;126142244;"Uncharacterized protein  [Source:Uniprot/SPTREMBL;Acc:K7UXN5]";""
"GRMZM2G150474";"8";127252872;127255231;"Glutathione S-transferase GST 15; Uncharacterized protein  [Source:Uniprot/SPTREMBL;Acc:Q9FQC4]";"Zm.545.1.S1_at"
"GRMZM2G075179";"8";128501193;128501809;"";""
"GRMZM2G054608";"8";129092399;129096141;"Uncharacterized protein  [Source:Uniprot/SPTREMBL;Acc:C0PD29]";"Zm.3334.2.A1_a_at"
"GRMZM5G869973";"8";129095084;129096141;"";""
"GRMZM2G117198";"8";129153051;129156471;"S-adenosylmethionine synthase  [Source:Uniprot/SPTREMBL;Acc:B4FAD1]";"Zm.5785.3.A1_at"
"GRMZM2G084369";"8";129225283;129228409;"Uncharacterized protein  [Source:Uniprot/SPTREMBL;Acc:K7V5M2]";""
"GRMZM5G826666";"8";129229012;129231037;"Uncharacterized protein  [Source:Uniprot/SPTREMBL;Acc:K7UXV3]";""
"GRMZM5G886384";"8";129697105;129700101;"";""
"GRMZM2G020096";"8";130459536;130471342;"Uncharacterized protein  [Source:Uniprot/SPTREMBL;Acc:K7VI04]";""
"GRMZM2G477741";"8";130535503;130539745;"Metal tolerance protein A2; Metal tolerance protein A2 isoform 1; Metal tolerance protein A2 isoform 2; Metal tolerance protein A2 isoform 3; Uncharacterized protein  [Source:Uniprot/SPTREMBL;Acc:B6TAC6]";"Zm.11953.1.S1_at"
"GRMZM2G064758";"8";130746555;130750391;"";""
"GRMZM5G868973";"8";130748751;130749543;"";""
"GRMZM2G012874";"8";131221137;131227502;"Beta3-glucuronyltransferase; Uncharacterized protein  [Source:Uniprot/SPTREMBL;Acc:B4FRL7]";"Zm.11738.1.A1_at"
"GRMZM2G080217";"8";132529835;132531026;"";""
"GRMZM2G083847";"8";132976449;132979350;"Uncharacterized protein  [Source:Uniprot/SPTREMBL;Acc:C0PE82]";"Zm.2459.1.S1_at"
"GRMZM2G006280";"8";133091520;133091987;"Uncharacterized protein  [Source:Uniprot/SPTREMBL;Acc:B6T8F6]";""
"GRMZM2G141873";"8";133472213;133476611;"Uncharacterized protein  [Source:Uniprot/SPTREMBL;Acc:B4FZC4]";""
"GRMZM2G113415";"8";133698773;133702837;"Uncharacterized protein  [Source:Uniprot/SPTREMBL;Acc:B6SN06]";""
"GRMZM2G028393";"8";133996633;133997534;"Protease inhibitor; Proteinase inhibitor  [Source:Uniprot/SPTREMBL;Acc:Q2XX03]";"Zm.301.1.A1_a_at"
"GRMZM2G028656";"8";133996668;133998309;"";"Zm.16779.2.A1_at"
"GRMZM5G854446";"8";136369665;136370970;"";""
"GRMZM2G064885";"8";137072830;137076397;"Uncharacterized protein  [Source:Uniprot/SPTREMBL;Acc:C4IZB1]";"Zm.1437.1.A1_at"
"GRMZM2G081536";"8";137300980;137301612;"Uncharacterized protein  [Source:Uniprot/SPTREMBL;Acc:K7V2Y2]";"Zm.9710.1.S1_at"
"GRMZM2G010836";"8";137559363;137562678;"Uncharacterized protein  [Source:Uniprot/SPTREMBL;Acc:B4F9T5]";"Zm.11463.1.S1_at"
"GRMZM2G409343";"8";138179969;138181763;"Uncharacterized protein  [Source:Uniprot/SPTREMBL;Acc:K7VYX2]";""
"GRMZM5G852338";"8";138182296;138184613;"Uncharacterized protein  [Source:Uniprot/SPTREMBL;Acc:K7V302]";"Zm.7759.1.A1_at"
"GRMZM2G013448";"8";138395512;138397199;"Uncharacterized protein  [Source:Uniprot/SPTREMBL;Acc:C0P6Q8]";"Zm.1489.1.A1_at"
"GRMZM2G501124";"8";138882588;138883336;"";""
"GRMZM2G169142";"8";139927095;139928291;"";"Zm.14154.1.A1_s_at"
"GRMZM2G169142";"8";139927095;139928291;"";"Zm.14154.1.A1_at"
"GRMZM5G804941";"8";139927285;139927612;"Uncharacterized protein  [Source:Uniprot/SPTREMBL;Acc:K7VJ88]";""
"GRMZM2G169154";"8";139928527;139932215;"";""
"GRMZM2G028134";"8";140828066;140829039;"Metal ion binding protein  [Source:Uniprot/SPTREMBL;Acc:K7VJC6]";""
"GRMZM2G153058";"8";143472656;143479901;"CTP synthase; Uncharacterized protein  [Source:Uniprot/SPTREMBL;Acc:C0P7I9]";"Zm.2488.1.A1_at"
"GRMZM2G147714";"8";144003006;144007125;"Uncharacterized protein  [Source:Uniprot/SPTREMBL;Acc:K7VZH5]";"Zm.4650.1.S1_a_at"
"GRMZM2G021436";"8";145218834;145221192;"Putative cytochrome P450 superfamily protein  [Source:Uniprot/SPTREMBL;Acc:K7V7F4]";""
"GRMZM2G179685";"8";145727627;145734206;"Uncharacterized protein  [Source:Uniprot/SPTREMBL;Acc:C4J085]";""
"GRMZM2G063431";"8";146158331;146159609;"Uncharacterized protein  [Source:Uniprot/SPTREMBL;Acc:K7V7M8]";"Zm.7132.1.A1_a_at"
"GRMZM2G171279";"8";146628450;146633412;"Uncharacterized protein  [Source:Uniprot/SPTREMBL;Acc:K7V3Z4]";"Zm.249.1.S1_at"
"GRMZM2G007848";"8";148567350;148573657;"Putative MAP kinase family protein; Uncharacterized protein  [Source:Uniprot/SPTREMBL;Acc:C0PG26]";"Zm.9383.1.A1_at"
"GRMZM2G052296";"8";150432880;150434625;"Uncharacterized protein  [Source:Uniprot/SPTREMBL;Acc:K7W0E9]";""
"GRMZM2G093942";"8";150616945;150626959;"";""
"GRMZM2G077174";"8";150763175;150763804;"";""
"GRMZM2G175661";"8";151264380;151277988;"Putative zinc finger protein  [Source:Uniprot/SPTREMBL;Acc:K7W0H7]";"Zm.1594.1.S1_at"
"AC192250.3_FG006";"8";152411140;152411663;"";""
"GRMZM2G316113";"8";153994750;154008418;"WD repeat-containing protein RBAP1  [Source:Uniprot/SPTREMBL;Acc:K7V113]";"Zm.512.1.A1_at"
"GRMZM2G316113";"8";153994750;154008418;"WD repeat-containing protein RBAP1  [Source:Uniprot/SPTREMBL;Acc:K7V113]";"Zm.512.1.A1_a_at"
"GRMZM2G316113";"8";153994750;154008418;"WD repeat-containing protein RBAP1  [Source:Uniprot/SPTREMBL;Acc:K7V113]";"Zm.512.2.A1_s_at"
"GRMZM5G836174";"8";154976915;154978364;"Phosphatase phospho1; Uncharacterized protein  [Source:Uniprot/SPTREMBL;Acc:B4F825]";"Zm.10773.1.A1_at"
"GRMZM2G151205";"8";155174836;155176075;"Putative MYB DNA-binding domain superfamily protein  [Source:Uniprot/SPTREMBL;Acc:K7VL26]";""
"GRMZM2G168439";"8";156113368;156114570;"Aquaporin TIP1-2  [Source:Uniprot/SWISSPROT;Acc:Q9ATM0]";"Zm.612.1.A1_at"
"GRMZM2G168552";"8";156640234;156641211;"Bundle sheath cell specific protein 1  [Source:Uniprot/SPTREMBL;Acc:K7V5D2]";"Zm.1794.1.S1_at"
"GRMZM2G038487";"8";156709359;156713478;"Chlorophyllide a oxygenase; Uncharacterized protein  [Source:Uniprot/SPTREMBL;Acc:B6TZB6]";"Zm.2358.1.A1_at"
"AC193786.3_FG005";"8";157462749;157463805;"Putative HLH DNA-binding domain superfamily protein  [Source:Uniprot/SPTREMBL;Acc:K7W1D9]";""
"GRMZM2G499152";"8";158847537;158847668;"";""
"GRMZM2G353236";"8";159191308;159192575;"Uncharacterized protein  [Source:Uniprot/SPTREMBL;Acc:K7W1P9]";""
"GRMZM2G302045";"8";159433440;159443021;"Uncharacterized protein  [Source:Uniprot/SPTREMBL;Acc:B4FES9]";"Zm.5663.1.A1_at"
"GRMZM2G105005";"8";159840596;159842605;"Glutathione S-transferase,-like protein; Uncharacterized protein  [Source:Uniprot/SPTREMBL;Acc:B8A3K1]";"Zm.9165.1.A1_at"
"GRMZM2G000581";"8";159882529;159886221;"Secondary cell wall glycosyltransferase family 47  [Source:Uniprot/SPTREMBL;Acc:K7V238]";"Zm.17282.1.S1_at"
"GRMZM2G590958";"8";161283058;161283942;"";""
"GRMZM2G481111";"8";161364468;161374476;"";""
"GRMZM2G180385";"8";161374773;161376155;"";""
"GRMZM2G579335";"8";161880107;161880888;"";""
"GRMZM2G031204";"8";162084327;162088415;"Peptidyl-prolyl cis-trans isomerase  [Source:Uniprot/SPTREMBL;Acc:K7V2C3]";""
"GRMZM2G529179";"8";162183999;162185572;"";""
"GRMZM2G585315";"8";162295342;162296358;"";""
"GRMZM2G585314";"8";162296389;162296518;"";""
"GRMZM2G022958";"8";162551646;162552395;"Uncharacterized protein  [Source:Uniprot/SPTREMBL;Acc:K7VA33]";"Zm.3452.1.S1_at"
"GRMZM2G476762";"8";162580836;162581607;"Uncharacterized protein  [Source:Uniprot/SPTREMBL;Acc:B4F9G3]";"Zm.10659.1.A1_at"
"GRMZM2G175406";"8";162588272;162589874;"Pro-resilin; Uncharacterized protein  [Source:Uniprot/SPTREMBL;Acc:C0P7I7]";"Zm.17268.1.S1_at"
"AC183950.2_FG006";"8";162772166;162776503;"";""
"GRMZM5G878615";"8";162792237;162797447;"Putative actin family protein isoform 1; Putative actin family protein isoform 2; Putative actin family protein isoform 3; Uncharacterized protein  [Source:Uniprot/SPTREMBL;Acc:B4FM04]";"Zm.6604.1.A1_at"
"GRMZM5G878615";"8";162792237;162797447;"Putative actin family protein isoform 1; Putative actin family protein isoform 2; Putative actin family protein isoform 3; Uncharacterized protein  [Source:Uniprot/SPTREMBL;Acc:B4FM04]";"AFFX-Zm-actin-5_a_at"
"GRMZM5G878615";"8";162792237;162797447;"Putative actin family protein isoform 1; Putative actin family protein isoform 2; Putative actin family protein isoform 3; Uncharacterized protein  [Source:Uniprot/SPTREMBL;Acc:B4FM04]";"AFFX-Zm-actin-5_x_at"
"GRMZM5G878615";"8";162792237;162797447;"Putative actin family protein isoform 1; Putative actin family protein isoform 2; Putative actin family protein isoform 3; Uncharacterized protein  [Source:Uniprot/SPTREMBL;Acc:B4FM04]";"AFFX-Zm-actin-5_at"
"GRMZM5G878404";"8";162795092;162796156;"Uncharacterized protein  [Source:Uniprot/SPTREMBL;Acc:B8A3J4]";""
"GRMZM2G519229";"8";162932512;162933889;"";""
"GRMZM2G479610";"8";163223636;163224280;"Uncharacterized protein  [Source:Uniprot/SPTREMBL;Acc:K7W2B1]";""
"GRMZM2G091435";"8";163292898;163295572;"Acid phosphatase/vanadium-dependent haloperoxidase protein; Uncharacterized protein  [Source:Uniprot/SPTREMBL;Acc:B4FUN1]";""
"GRMZM2G122057";"8";163628097;163630296;"Uncharacterized protein  [Source:Uniprot/SPTREMBL;Acc:B6SWW3]";"Zm.5344.1.A1_at"
"AC155376.2_FG005";"8";163719701;163727524;"Uncharacterized protein  [Source:Uniprot/SPTREMBL;Acc:K7W2F0]";""
"GRMZM2G398357";"8";163785086;163787567;"Uncharacterized protein  [Source:Uniprot/SPTREMBL;Acc:B4FRJ0]";""
"GRMZM2G028835";"8";164517389;164519839;"";""
"GRMZM2G121440";"8";164524518;164527902;"Uncharacterized protein  [Source:Uniprot/SPTREMBL;Acc:B4FHC5]";""
"GRMZM2G316362";"8";164731500;164733879;"Acyl-desaturase; Uncharacterized protein  [Source:Uniprot/SPTREMBL;Acc:B6UI69]";"Zm.13128.1.A1_at"
"GRMZM2G092945";"8";164830515;164836644;"Uncharacterized protein  [Source:Uniprot/SPTREMBL;Acc:C0PEG4]";"Zm.4977.1.S1_at"
"GRMZM2G005236";"8";165092449;165098186;"Uncharacterized protein  [Source:Uniprot/SPTREMBL;Acc:K7V6V5]";""
"GRMZM2G128215";"8";165140841;165143162;"F-box protein interaction domain containing protein; F-box protein interaction domain containing protein isoform 1; F-box protein interaction domain containing protein isoform 2  [Source:Uniprot/SPTREMBL;Acc:B6TT97]";"Zm.2032.1.S1_at"
"GRMZM2G551007";"8";165272948;165273379;"";""
"GRMZM2G033649";"8";165405936;165409040;"Putative patellin family protein  [Source:Uniprot/SPTREMBL;Acc:K7V6Z1]";"Zm.17688.1.S1_at"
"GRMZM2G033330";"8";165739641;165744934;"";"Zm.2922.1.A1_at"
"GRMZM2G034360";"8";166031514;166034207;"Transferase; Uncharacterized protein  [Source:Uniprot/SPTREMBL;Acc:C0P5V6]";""
"GRMZM2G123394";"8";166704450;166706350;"Uncharacterized protein  [Source:Uniprot/SPTREMBL;Acc:K7VNA8]";""
"GRMZM2G424599";"8";166704559;166705956;"";""
"GRMZM2G115422";"8";166930905;166932864;"Uncharacterized protein  [Source:Uniprot/SPTREMBL;Acc:K7W347]";""
"GRMZM5G857641";"8";167330387;167334669;"Uncharacterized protein  [Source:Uniprot/SPTREMBL;Acc:K7W382]";"Zm.1662.2.A1_x_at"
"GRMZM5G857641";"8";167330387;167334669;"Uncharacterized protein  [Source:Uniprot/SPTREMBL;Acc:K7W382]";"Zm.1662.1.A1_a_at"
"GRMZM5G857641";"8";167330387;167334669;"Uncharacterized protein  [Source:Uniprot/SPTREMBL;Acc:K7W382]";"Zm.1662.1.A1_at"
"GRMZM2G700785";"8";167381695;167382096;"";""
"GRMZM2G149317";"8";167823550;167826600;"Phytoene synthase 2 isoform 1; Phytoene synthase 2 isoform 2  [Source:Uniprot/SPTREMBL;Acc:K7V3J4]";"Zm.13514.2.S1_a_at"
"GRMZM2G166297";"8";168030486;168032471;"Uncharacterized protein  [Source:Uniprot/SPTREMBL;Acc:K7VB80]";""
"GRMZM2G146206";"8";168296435;168300637;"Triosephosphate isomerase  [Source:Uniprot/SPTREMBL;Acc:B6SMQ5]";"Zm.14591.3.S1_x_at"
"GRMZM2G146206";"8";168296435;168300637;"Triosephosphate isomerase  [Source:Uniprot/SPTREMBL;Acc:B6SMQ5]";"Zm.14591.1.S1_at"
"GRMZM2G146206";"8";168296435;168300637;"Triosephosphate isomerase  [Source:Uniprot/SPTREMBL;Acc:B6SMQ5]";"Zm.14591.3.S1_a_at"
"GRMZM2G112865";"8";168609085;168612860;"50S ribosomal protein L17; Uncharacterized protein  [Source:Uniprot/SPTREMBL;Acc:B4FSJ5]";"Zm.16804.1.S1_at"
"GRMZM2G700806";"8";169075365;169078714;"Uncharacterized protein  [Source:Uniprot/SPTREMBL;Acc:B6TLV4]";"Zm.8061.1.S1_at"
"GRMZM2G066755";"8";169174906;169178294;"CTD small phosphatase-like protein; CTD small phosphatase-like protein isoform 1; CTD small phosphatase-like protein isoform 2  [Source:Uniprot/SPTREMBL;Acc:B6T395]";""
"GRMZM2G043632";"8";169584566;169587535;"Uncharacterized protein  [Source:Uniprot/SPTREMBL;Acc:B4FKH0]";"Zm.17217.1.A1_at"
"GRMZM2G336337";"8";169586736;169589263;"Putative laccase family protein; Uncharacterized protein  [Source:Uniprot/SPTREMBL;Acc:C0P5Q0]";"Zm.16572.1.A1_at"
"GRMZM2G043498";"8";169600062;169608164;"Uncharacterized protein  [Source:Uniprot/SPTREMBL;Acc:K7VNT4]";""
"GRMZM2G036634";"8";169655301;169662488;"Uncharacterized protein  [Source:Uniprot/SPTREMBL;Acc:K7W3K2]";""
"GRMZM2G036448";"8";169675557;169680745;"Uncharacterized protein  [Source:Uniprot/SPTREMBL;Acc:B4FSF4]";""
"GRMZM2G091121";"8";169928846;169933790;"";""
"GRMZM5G833389";"8";170315932;170320657;"2,3-bisphosphoglycerate-independent phosphoglycerate mutase  [Source:Uniprot/SWISSPROT;Acc:P30792]";"Zm.5548.1.A1_a_at"
"GRMZM5G833389";"8";170315932;170320657;"2,3-bisphosphoglycerate-independent phosphoglycerate mutase  [Source:Uniprot/SWISSPROT;Acc:P30792]";"Zm.5548.1.A1_x_at"
"GRMZM2G076152";"8";170514095;170517269;"Uncharacterized protein  [Source:Uniprot/SPTREMBL;Acc:K7V401]";"Zm.14323.1.S1_at"
"GRMZM2G529768";"8";170560122;170569392;"Putative inositol polyphosphate phosphatase (Synaptogenin-like) family protein  [Source:Uniprot/SPTREMBL;Acc:K7W3Q0]";""
"GRMZM2G125243";"8";170849743;170855748;"Putative bZIP transcription factor superfamily protein; Uncharacterized protein  [Source:Uniprot/SPTREMBL;Acc:C0PCQ0]";"Zm.128.1.S1_s_at"
"GRMZM2G139198";"8";171330225;171332367;"Partner of Nob1; Putative partner of Nob1 family protein; Uncharacterized protein  [Source:Uniprot/SPTREMBL;Acc:B4FU57]";""
"GRMZM2G139160";"8";171358270;171363973;"C2H2 zinc finger protein  [Source:Uniprot/SPTREMBL;Acc:B7VCC0]";"Zm.3385.1.A1_at"
"GRMZM2G035421";"8";172903442;172907515;"Putative phospholipase, patatin family protein  [Source:Uniprot/SPTREMBL;Acc:K7V4Q1]";"Zm.4256.1.S1_at"
"GRMZM2G135633";"8";173335707;173338397;"Uncharacterized protein  [Source:Uniprot/SPTREMBL;Acc:B8A2M9]";"Zm.18949.1.A1_at"
"GRMZM2G135586";"8";173341634;173346646;"Uncharacterized protein  [Source:Uniprot/SPTREMBL;Acc:C0PMP2]";""
"GRMZM2G040970";"8";173351511;173354469;"Uncharacterized protein  [Source:Uniprot/SPTREMBL;Acc:K7V4V5]";""
"GRMZM2G180021";"8";173444240;173448004;"Uncharacterized protein  [Source:Uniprot/SPTREMBL;Acc:B6T9G5]";"Zm.301.2.A1_at"
"GRMZM2G180021";"8";173444240;173448004;"Uncharacterized protein  [Source:Uniprot/SPTREMBL;Acc:B6T9G5]";"Zm.301.2.A1_x_at"
"GRMZM2G470499";"8";173876367;173880519;"Putative prolin-rich extensin-like receptor protein kinase family protein  [Source:Uniprot/SPTREMBL;Acc:K7V4Y7]";""
"GRMZM2G167725";"8";173894071;173897956;"Uncharacterized protein  [Source:Uniprot/SPTREMBL;Acc:C4J6B8]";""
"GRMZM2G013474";"8";173928744;173929738;"";""
"GRMZM2G118453";"8";173979796;173982203;"Uncharacterized protein  [Source:Uniprot/SPTREMBL;Acc:K7W4M8]";"Zm.284.1.S1_at"
"GRMZM5G881048";"8";174329469;174330822;"Putative uncharacterized protein  [Source:Uniprot/SPTREMBL;Acc:B6TLC3]";""
"GRMZM2G310569";"9";311374;318659;"Potassium outward rectifying channel  [Source:Uniprot/SPTREMBL;Acc:K7VQ87]";""
"GRMZM2G396518";"9";1210429;1212872;"";""
"GRMZM2G396516";"9";1212917;1218263;"";""
"GRMZM2G027392";"9";1427243;1428578;"B12D protein  [Source:Uniprot/SPTREMBL;Acc:B6T1H8]";"Zm.3714.2.A1_at"
"GRMZM2G463931";"9";2503917;2509524;"";""
"GRMZM2G176081";"9";3010520;3012075;"Uncharacterized protein  [Source:Uniprot/SPTREMBL;Acc:C0P6D2]";""
"GRMZM2G110726";"9";3927533;3937364;"Putative HSP20-like chaperone domain family protein; Uncharacterized protein  [Source:Uniprot/SPTREMBL;Acc:B4G0G4]";"ZmAffx.530.1.A1_at"
"GRMZM2G465046";"9";4309208;4310556;"Uncharacterized protein  [Source:Uniprot/SPTREMBL;Acc:K7V930]";""
"GRMZM2G080354";"9";5654774;5657748;"Uncharacterized protein  [Source:Uniprot/SPTREMBL;Acc:B4FPT4]";"Zm.12557.1.A1_at"
"GRMZM2G090226";"9";6225588;6227109;"Uncharacterized protein  [Source:Uniprot/SPTREMBL;Acc:K7V969]";""
"GRMZM5G854103";"9";7030279;7030860;"";""
"GRMZM5G899721";"9";7038255;7038679;"";""
"GRMZM2G174087";"9";7039385;7040169;"Uncharacterized protein  [Source:Uniprot/SPTREMBL;Acc:K7VD60]";""
"GRMZM2G000231";"9";7312254;7320386;"Uncharacterized protein  [Source:Uniprot/SPTREMBL;Acc:K7W535]";"Zm.17992.1.A1_at"
"GRMZM2G038909";"9";8661038;8664032;"";""
"GRMZM2G070315";"9";8784027;8788729;"Putative Tyrosine specific protein phosphatase family protein; Tyrosine specific protein phosphatase family protein; Uncharacterized protein  [Source:Uniprot/SPTREMBL;Acc:B4F971]";""
"GRMZM5G864689";"9";9503082;9513252;"Uncharacterized protein  [Source:Uniprot/SPTREMBL;Acc:K7V9G8]";"Zm.17779.1.S1_at"
"GRMZM2G167594";"9";11454488;11461317;"Uncharacterized protein  [Source:Uniprot/SPTREMBL;Acc:K7V9R3]";"Zm.9539.1.A1_at"
"GRMZM2G089713";"9";11500926;11507687;"Sucrose synthase 1  [Source:Uniprot/SWISSPROT;Acc:P04712]";"Zm.6977.5.S1_a_at"
"GRMZM2G089713";"9";11500926;11507687;"Sucrose synthase 1  [Source:Uniprot/SWISSPROT;Acc:P04712]";"Zm.6977.1.S1_at"
"GRMZM2G090974";"9";11504279;11506913;"";""
"GRMZM2G151923";"9";12328207;12332219;"Splicing factor, arginine/serine-rich 7; Splicing factor, arginine/serine-rich 7 isoform 1; Splicing factor, arginine/serine-rich 7 isoform 2; Splicing factor, arginine/serine-rich 7 isoform 3; Splicing factor, arginine/serine-rich 7 isoform 4; Uncharacterized protein  [Source:Uniprot/SPTREMBL;Acc:B6SL90]";"Zm.8260.1.A1_at"
"GRMZM2G127990";"9";12623783;12627068;"Putative leucine-rich repeat receptor-like protein kinase family protein  [Source:Uniprot/SPTREMBL;Acc:K7W5S6]";""
"GRMZM2G047181";"9";14156149;14158800;"Putative uncharacterized protein  [Source:Uniprot/SPTREMBL;Acc:B6UGF2]";""
"GRMZM2G046669";"9";14206798;14208192;"Uncharacterized protein  [Source:Uniprot/SPTREMBL;Acc:K7VRH8]";"Zm.11732.1.A1_at"
"GRMZM2G014240";"9";14328479;14333699;"Uncharacterized protein; Vacuolar proton pump-like protein  [Source:Uniprot/SPTREMBL;Acc:C0P8F2]";"Zm.6095.1.S1_at"
"GRMZM2G481291";"9";16293425;16302009;"F-box domain containing protein  [Source:Uniprot/SPTREMBL;Acc:K7VAB1]";"Zm.7777.1.A1_at"
"GRMZM2G099363";"9";16325170;16327546;"Caffeoyl-CoA O-methyltransferase 2  [Source:Uniprot/SWISSPROT;Acc:Q9XGD5]";"Zm.233.1.S1_s_at"
"GRMZM2G075463";"9";16701323;16701776;"Uncharacterized protein  [Source:Uniprot/SPTREMBL;Acc:K7W663]";""
"GRMZM2G160463";"9";16734688;16738587;"Uncharacterized protein  [Source:Uniprot/SPTREMBL;Acc:K7V6K1]";"Zm.6131.1.S1_at"
"AC197699.3_FG004";"9";16993461;16997348;"";""
"AC197699.3_FG002";"9";17009540;17013430;"Uncharacterized protein  [Source:Uniprot/SPTREMBL;Acc:K7V6L0]";""
"AC231745.1_FG003";"9";18336570;18338490;"Uncharacterized protein  [Source:Uniprot/SPTREMBL;Acc:K7VEH8]";""
"GRMZM2G103137";"9";18885595;18890865;"Uncharacterized protein  [Source:Uniprot/SPTREMBL;Acc:C0P3F0]";"Zm.17520.1.A1_a_at"
"GRMZM2G104269";"9";19331120;19333885;"Uncharacterized protein  [Source:Uniprot/SPTREMBL;Acc:B4FKU8]";"Zm.19201.2.S1_a_at"
"GRMZM5G875784";"9";19331793;19333100;"Uncharacterized protein  [Source:Uniprot/SPTREMBL;Acc:C4J134]";""
"GRMZM2G076972";"9";19814458;19815259;"Uncharacterized protein  [Source:Uniprot/SPTREMBL;Acc:B6SMA2]";""
"GRMZM2G173678";"9";20471342;20473798;"";""
"GRMZM2G173641";"9";20471360;20476373;"Uncharacterized protein  [Source:Uniprot/SPTREMBL;Acc:C0PKP2]";"Zm.13827.1.S1_at"
"GRMZM2G391470";"9";20604912;20606587;"Uncharacterized protein  [Source:Uniprot/SPTREMBL;Acc:B4FR33]";""
"GRMZM2G147399";"9";20677133;20678372;"Uncharacterized protein  [Source:Uniprot/SPTREMBL;Acc:K7V752]";"Zm.8940.1.A1_a_at"
"GRMZM2G131421";"9";20705211;20706472;"Early nodulin 93  [Source:Uniprot/SPTREMBL;Acc:B6SGD1]";"Zm.15899.4.A1_x_at"
"GRMZM2G131421";"9";20705211;20706472;"Early nodulin 93  [Source:Uniprot/SPTREMBL;Acc:B6SGD1]";"Zm.15899.1.A1_a_at"
"GRMZM5G880228";"9";20705308;20706419;"Uncharacterized protein  [Source:Uniprot/SPTREMBL;Acc:C0PNB4]";""
"GRMZM2G033208";"9";22790749;22795294;"Transketolase, chloroplastic  [Source:Uniprot/SWISSPROT;Acc:Q7SIC9]";"Zm.1422.1.A1_at"
"GRMZM5G825515";"9";25277887;25281721;"Oligopeptide transporter 9; Uncharacterized protein  [Source:Uniprot/SPTREMBL;Acc:B6SVF4]";""
"GRMZM5G816348";"9";25279638;25283794;"";"Zm.1472.1.S1_at"
"GRMZM2G042323";"9";25822537;25828426;"Uncharacterized protein  [Source:Uniprot/SPTREMBL;Acc:C0PGE1]";"Zm.3509.1.A1_at"
"GRMZM2G083716";"9";25935741;25940848;"Putative TCP-1/cpn60 chaperonin family protein isoform 1; Putative TCP-1/cpn60 chaperonin family protein isoform 2; Putative TCP-1/cpn60 chaperonin family protein isoform 3; Uncharacterized protein  [Source:Uniprot/SPTREMBL;Acc:C0P530]";"Zm.3461.1.A1_a_at"
"GRMZM2G083716";"9";25935741;25940848;"Putative TCP-1/cpn60 chaperonin family protein isoform 1; Putative TCP-1/cpn60 chaperonin family protein isoform 2; Putative TCP-1/cpn60 chaperonin family protein isoform 3; Uncharacterized protein  [Source:Uniprot/SPTREMBL;Acc:C0P530]";"Zm.3461.2.A1_a_at"
"GRMZM2G152025";"9";27022367;27026568;"Uncharacterized protein  [Source:Uniprot/SPTREMBL;Acc:B4FWD5]";""
"GRMZM2G135052";"9";27185077;27191507;"Putative MYB DNA-binding domain superfamily protein  [Source:Uniprot/SPTREMBL;Acc:K7VFQ6]";"Zm.5574.1.A1_at"
"GRMZM5G897073";"9";27551690;27556889;"Uncharacterized protein  [Source:Uniprot/SPTREMBL;Acc:C4IZT4]";"Zm.5122.1.A1_at"
"GRMZM2G306859";"9";29174283;29177481;"Uncharacterized protein  [Source:Uniprot/SPTREMBL;Acc:K7VFU8]";""
"GRMZM2G033175";"9";30656807;30659845;"Uncharacterized protein  [Source:Uniprot/SPTREMBL;Acc:B4FPK2]";""
"GRMZM2G036057";"9";32091718;32092111;"";""
"GRMZM2G308856";"9";33383480;33385333;"";""
"GRMZM2G308907";"9";33383620;33384537;"Uncharacterized protein  [Source:Uniprot/SPTREMBL;Acc:K7VFX7]";"ZmAffx.1463.1.S1_at"
"GRMZM2G129196";"9";38631813;38637168;"Uncharacterized protein  [Source:Uniprot/SPTREMBL;Acc:K7V8E8]";"Zm.13026.1.A1_a_at"
"GRMZM2G089350";"9";42681719;42685906;"";""
"GRMZM5G802933";"9";42684977;42685881;"";""
"GRMZM2G426638";"9";43961867;43966174;"";""
"GRMZM2G382673";"9";45381470;45382436;"Thioredoxin-like protein 5; Uncharacterized protein  [Source:Uniprot/SPTREMBL;Acc:B8A1M2]";"Zm.1089.1.A1_at"
"GRMZM2G082962";"9";45381581;45386645;"CDK5RAP3-like protein; Uncharacterized protein  [Source:Uniprot/SPTREMBL;Acc:B4F9F0]";"ZmAffx.43.1.A1_at"
"GRMZM2G179094";"9";45767577;45771297;"Uncharacterized protein  [Source:Uniprot/SPTREMBL;Acc:C0PD29]";"Zm.3334.2.A1_a_at"
"GRMZM5G817040";"9";45770240;45771297;"";""
"GRMZM2G363183";"9";45936383;45938540;"Uncharacterized protein  [Source:Uniprot/SPTREMBL;Acc:K7VCW8]";"ZmAffx.1095.1.S1_at"
"GRMZM2G363186";"9";45937826;45938540;"Uncharacterized protein  [Source:Uniprot/SPTREMBL;Acc:K7VU23]";"ZmAffx.1095.1.A1_at"
"GRMZM2G177111";"9";46100544;46103405;"Putative uncharacterized protein  [Source:Uniprot/SPTREMBL;Acc:B6TZN9]";""
"GRMZM2G109092";"9";47051940;47052402;"";""
"GRMZM2G049811";"9";49446265;49450529;"Formate dehydrogenase; Uncharacterized protein  [Source:Uniprot/SPTREMBL;Acc:C0P848]";"Zm.4650.1.S1_a_at"
"GRMZM2G049811";"9";49446265;49450529;"Formate dehydrogenase; Uncharacterized protein  [Source:Uniprot/SPTREMBL;Acc:C0P848]";"Zm.4650.2.S1_x_at"
"GRMZM2G375110";"9";49851572;49856700;"";""
"GRMZM2G148060";"9";56357166;56365456;"Putative ferroportin-domain family protein  [Source:Uniprot/SPTREMBL;Acc:K7VD92]";""
"GRMZM2G315893";"9";57908214;57909491;"Uncharacterized protein  [Source:Uniprot/SPTREMBL;Acc:K7W8Z8]";""
"GRMZM2G464572";"9";57913128;57917754;"Uncharacterized protein  [Source:Uniprot/SPTREMBL;Acc:K7VDB0]";"Zm.4067.1.S1_at"
"GRMZM2G113203";"9";58021949;58028182;"Uncharacterized protein  [Source:Uniprot/SPTREMBL;Acc:K7V966]";"Zm.16478.3.A1_a_at"
"GRMZM2G376416";"9";59150895;59153748;"Uncharacterized protein  [Source:Uniprot/SPTREMBL;Acc:K7V996]";"Zm.18516.1.A1_x_at"
"GRMZM2G376416";"9";59150895;59153748;"Uncharacterized protein  [Source:Uniprot/SPTREMBL;Acc:K7V996]";"Zm.18516.1.A1_at"
"GRMZM2G376416";"9";59150895;59153748;"Uncharacterized protein  [Source:Uniprot/SPTREMBL;Acc:K7V996]";"Zm.18516.1.A1_a_at"
"GRMZM2G115698";"9";59633457;59638838;"Uncharacterized protein  [Source:Uniprot/SPTREMBL;Acc:K7VDG5]";"ZmAffx.433.1.A1_at"
"GRMZM2G124872";"9";61095493;61098830;"Growth regulator; Uncharacterized protein  [Source:Uniprot/SPTREMBL;Acc:B4FG68]";""
"GRMZM2G009642";"9";61343290;61357803;"";""
"GRMZM2G563077";"9";62164286;62168087;"";""
"GRMZM2G083841";"9";62306266;62311673;"Phosphoenolpyruvate carboxylase 1  [Source:Uniprot/SWISSPROT;Acc:P04711]";"Zm.2433.1.S1_at"
"GRMZM2G084142";"9";62309022;62311703;"";""
"GRMZM5G812126";"9";63786585;63787647;"Uncharacterized protein  [Source:Uniprot/SPTREMBL;Acc:B6UCG7]";""
"GRMZM2G132751";"9";64346509;64347753;"Putative RING zinc finger domain superfamily protein; Ring finger protein; Uncharacterized protein  [Source:Uniprot/SPTREMBL;Acc:B6T2T7]";""
"AC196054.2_FG004";"9";64346546;64347753;"";""
"AC198414.2_FG001";"9";64905613;64905975;"Uncharacterized protein  [Source:Uniprot/SPTREMBL;Acc:K7VH93]";""
"GRMZM2G095643";"9";66209426;66289615;"Putative ENTH/ANTH/VHS superfamily protein  [Source:Uniprot/SPTREMBL;Acc:K7VHA4]";""
"GRMZM2G047867";"9";66967810;66972831;"Spermidine synthase  [Source:Uniprot/SPTREMBL;Acc:K7W9C3]";"Zm.2540.1.A1_at"
"GRMZM2G034623";"9";70579620;70580491;"Uncharacterized protein  [Source:Uniprot/SPTREMBL;Acc:B4FUG1]";""
"GRMZM2G407837";"9";73853549;73856953;"Cytochrome c biogenesis C  [Source:Uniprot/SPTREMBL;Acc:Q0GR56]";"ZmAffx.1389.1.S1_at"
"GRMZM2G407837";"9";73853549;73856953;"Cytochrome c biogenesis C  [Source:Uniprot/SPTREMBL;Acc:Q0GR56]";"ZmAffx.1390.1.S1_at"
"GRMZM2G005886";"9";81943332;81947521;"Uncharacterized protein  [Source:Uniprot/SPTREMBL;Acc:B4FMK5]";""
"GRMZM2G017959";"9";83094885;83102399;"";""
"GRMZM2G092256";"9";84248689;84262621;"Uncharacterized protein  [Source:Uniprot/SPTREMBL;Acc:B4FXZ9]";""
"GRMZM2G159641";"9";88366219;88368016;"Uncharacterized protein  [Source:Uniprot/SPTREMBL;Acc:K7VIC7]";"Zm.10442.1.S1_at"
"GRMZM2G026143";"9";89248792;89249564;"Uncharacterized protein  [Source:Uniprot/SPTREMBL;Acc:K7VAJ0]";"Zm.9636.1.A1_at"
"GRMZM2G337599";"9";89293349;89309409;"";"Zm.1250.1.S1_at"
"GRMZM2G019586";"9";89799341;89802412;"Uncharacterized protein  [Source:Uniprot/SPTREMBL;Acc:B4F9M0]";"Zm.12653.1.S1_at"
"GRMZM2G099642";"9";89880613;89882476;"Putative alcohol dehydrogenase superfamily protein  [Source:Uniprot/SPTREMBL;Acc:K7VVX9]";""
"GRMZM2G101004";"9";89924624;89933813;"Heme oxygenase 1; Uncharacterized protein  [Source:Uniprot/SPTREMBL;Acc:B4F9L9]";"Zm.14898.1.A1_at"
"GRMZM2G101004";"9";89924624;89933813;"Heme oxygenase 1; Uncharacterized protein  [Source:Uniprot/SPTREMBL;Acc:B4F9L9]";"Zm.3927.1.A1_at"
"GRMZM5G827342";"9";90336015;90336910;"Uncharacterized protein  [Source:Uniprot/SPTREMBL;Acc:K7VEU5]";""
"GRMZM2G442551";"9";90709327;90713727;"Phospholipase D  [Source:Uniprot/SPTREMBL;Acc:B8A045]";""
"GRMZM5G854835";"9";93022196;93022438;"Uncharacterized protein  [Source:Uniprot/SPTREMBL;Acc:B7ZZC2]";""
"GRMZM2G431524";"9";93559997;93563477;"Uncharacterized protein  [Source:Uniprot/SPTREMBL;Acc:B4FM54]";""
"GRMZM2G170927";"9";95183056;95188412;"Uncharacterized protein  [Source:Uniprot/SPTREMBL;Acc:B8A390]";""
"GRMZM2G040689";"9";95479489;95481392;"Uncharacterized protein  [Source:Uniprot/SPTREMBL;Acc:B4G234]";"Zm.16518.1.S1_at"
"GRMZM2G141241";"9";97203678;97207214;"Uncharacterized protein  [Source:Uniprot/SPTREMBL;Acc:B4FDC1]";""
"GRMZM2G342861";"9";98598360;98611317;"";""
"GRMZM2G054570";"9";99499547;99501268;"";""
"GRMZM2G443715";"9";99690764;99694530;"Uncharacterized protein  [Source:Uniprot/SPTREMBL;Acc:K7WAW4]";""
"GRMZM2G354190";"9";99950794;99951863;"TMV response protein  [Source:Uniprot/SPTREMBL;Acc:K7WAW8]";""
"GRMZM2G060290";"9";101925918;101931804;"Putative bZIP transcription factor superfamily protein; Uncharacterized protein  [Source:Uniprot/SPTREMBL;Acc:B8A0F0]";""
"GRMZM2G452896";"9";103939081;103942462;"Putative serine peptidase S28 family protein  [Source:Uniprot/SPTREMBL;Acc:K7VBH3]";""
"GRMZM2G152126";"9";103968418;103970314;"Uncharacterized protein  [Source:Uniprot/SPTREMBL;Acc:K7VFW8]";"Zm.10294.1.S1_at"
"GRMZM2G168135";"9";105198837;105201705;"";""
"GRMZM2G060311";"9";105442654;105443808;"Low temperature and salt responsive protein  [Source:Uniprot/SPTREMBL;Acc:B6U6N7]";""
"GRMZM2G411417";"9";105979695;105980443;"";""
"GRMZM2G151496";"9";108316372;108318255;"Uncharacterized protein  [Source:Uniprot/SPTREMBL;Acc:C0P5K6]";""
"GRMZM2G103900";"9";109133804;109136365;"Uncharacterized protein  [Source:Uniprot/SPTREMBL;Acc:B4F953]";""
"GRMZM2G151734";"9";109707159;109710291;"Uncharacterized protein  [Source:Uniprot/SPTREMBL;Acc:K7VGC3]";"Zm.12460.1.A1_at"
"GRMZM2G033243";"9";110334609;110338967;"";""
"GRMZM2G333054";"9";110377269;110378504;"";""
"GRMZM2G154040";"9";111278192;111278811;"";""
"GRMZM2G054634";"9";113442949;113447679;"Uncharacterized protein  [Source:Uniprot/SPTREMBL;Acc:K7VC68]";"Zm.10609.1.A1_at"
"GRMZM2G339687";"9";114193496;114198648;"";""
"GRMZM2G143311";"9";114786854;114788395;"";""
"GRMZM2G093880";"9";114801181;114843375;"Palmitoyl-protein thioesterase 1; Uncharacterized protein  [Source:Uniprot/SPTREMBL;Acc:B4FKB8]";"Zm.18316.1.S1_at"
"GRMZM2G082520";"9";116378674;116380544;"Beta-expansin 1a; Uncharacterized protein  [Source:Uniprot/SPTREMBL;Acc:B6T629]";""
"GRMZM2G059785";"9";116467631;116469153;"Uncharacterized protein  [Source:Uniprot/SPTREMBL;Acc:K7VCH0]";""
"GRMZM2G574713";"9";116918280;116918521;"";""
"AC234161.1_FG001";"9";117425596;117425985;"Cortical cell-delineating protein  [Source:Uniprot/SWISSPROT;Acc:Q01595]";"Zm.2376.1.A1_x_at"
"AC234161.1_FG002";"9";117430018;117430671;"Cortical cell-delineating protein; Uncharacterized protein  [Source:Uniprot/SPTREMBL;Acc:K7VCJ1]";"Zm.2376.4.A1_x_at"
"GRMZM5G861756";"9";117651275;117654798;"Uncharacterized protein  [Source:Uniprot/SPTREMBL;Acc:K7VKG7]";""
"GRMZM2G094828";"9";117927185;117939071;"Uncharacterized protein  [Source:Uniprot/SPTREMBL;Acc:K7VCL9]";"ZmAffx.433.1.A1_at"
"GRMZM5G854500";"9";119846437;119848351;"3-ketoacyl-CoA synthase  [Source:Uniprot/SPTREMBL;Acc:B4FKZ5]";""
"GRMZM2G451861";"9";119912852;119914789;"Uncharacterized protein  [Source:Uniprot/SPTREMBL;Acc:K7VH95]";""
"GRMZM2G151476";"9";119912952;119914866;"3-ketoacyl-CoA synthase  [Source:Uniprot/SPTREMBL;Acc:B4FKZ5]";""
"GRMZM2G000209";"9";120482567;120484947;"Uncharacterized protein  [Source:Uniprot/SPTREMBL;Acc:K7VHB0]";""
"GRMZM2G132238";"9";120619906;120621341;"Putative metacaspase family protein  [Source:Uniprot/SPTREMBL;Acc:K7VKS2]";""
"GRMZM5G822857";"9";120620532;120621333;"Uncharacterized protein  [Source:Uniprot/SPTREMBL;Acc:C4J3K9]";""
"GRMZM2G154029";"9";121000193;121004486;"Putative HLH DNA-binding domain superfamily protein isoform 1; Putative HLH DNA-binding domain superfamily protein isoform 2  [Source:Uniprot/SPTREMBL;Acc:K7VCX1]";"Zm.4460.1.A1_at"
"GRMZM2G081548";"9";121800117;121805281;"";""
"GRMZM2G150242";"9";121976606;121979077;"Putative DUF827 domain containing family protein  [Source:Uniprot/SPTREMBL;Acc:K7VHH9]";""
"GRMZM2G109326";"9";123497640;123499951;"Brittle stalk-2; Brittle stalk-2COBRA-like protein 4; COBRA-like protein 4; Uncharacterized protein  [Source:Uniprot/SPTREMBL;Acc:A0EJ90]";"Zm.11631.1.A1_at"
"GRMZM2G075104";"9";124408562;124419345;"Uncharacterized protein  [Source:Uniprot/SPTREMBL;Acc:K7WCZ1]";""
"GRMZM2G137816";"9";125216179;125218290;"Uncharacterized protein  [Source:Uniprot/SPTREMBL;Acc:K7VDA2]";"ZmAffx.60.1.A1_at"
"GRMZM2G047546";"9";125311464;125318125;"Uncharacterized protein  [Source:Uniprot/SPTREMBL;Acc:K7VDA8]";"Zm.5026.1.A1_at"
"GRMZM2G043980";"9";126096584;126104093;"Uncharacterized protein  [Source:Uniprot/SPTREMBL;Acc:C0PGG4]";"Zm.17088.1.A1_at"
"GRMZM2G043980";"9";126096584;126104093;"Uncharacterized protein  [Source:Uniprot/SPTREMBL;Acc:C0PGG4]";"Zm.8935.1.A1_at"
"GRMZM2G012140";"9";126976940;126981868;"Uncharacterized protein  [Source:Uniprot/SPTREMBL;Acc:K7VLG8]";"Zm.5775.1.A1_at"
"GRMZM2G108265";"9";128110430;128113628;"Uncharacterized protein  [Source:Uniprot/SPTREMBL;Acc:B4FSY6]";""
"GRMZM2G157683";"9";128348158;128349168;"Uncharacterized protein  [Source:Uniprot/SPTREMBL;Acc:B4FV07]";"Zm.8478.2.A1_x_at"
"GRMZM2G157683";"9";128348158;128349168;"Uncharacterized protein  [Source:Uniprot/SPTREMBL;Acc:B4FV07]";"Zm.8478.1.A1_a_at"
"GRMZM2G157760";"9";128380541;128386288;"Uncharacterized protein  [Source:Uniprot/SPTREMBL;Acc:B6TIP8]";""
"GRMZM2G033592";"9";128797440;128807481;"Uncharacterized protein  [Source:Uniprot/SPTREMBL;Acc:K7VI55]";"Zm.1986.1.A1_at"
"GRMZM2G141328";"9";129597999;129610331;"";""
"GRMZM2G421795";"9";130358412;130360520;"Uncharacterized protein  [Source:Uniprot/SPTREMBL;Acc:K7VDY4]";"Zm.206.4.A1_s_at"
"GRMZM2G421795";"9";130358412;130360520;"Uncharacterized protein  [Source:Uniprot/SPTREMBL;Acc:K7VDY4]";"Zm.206.3.S1_a_at"
"GRMZM5G872256";"9";134152466;134154240;"Galactinol synthase 3  [Source:Uniprot/SPTREMBL;Acc:K7WDW6]";""
"GRMZM5G804292";"9";134152511;134153936;"Uncharacterized protein  [Source:Uniprot/SPTREMBL;Acc:C4J5Z3]";""
"GRMZM2G129828";"9";134367507;134373868;"";""
"GRMZM2G051545";"9";134767761;134769735;"Uncharacterized protein  [Source:Uniprot/SPTREMBL;Acc:K7VMG0]";""
"AC233955.1_FG008";"9";135529314;135531965;"Uncharacterized protein  [Source:Uniprot/SPTREMBL;Acc:K7VMI7]";""
"GRMZM2G704488";"9";135552425;135553600;"Uncharacterized protein  [Source:Uniprot/SPTREMBL;Acc:B4FAC0]";""
"AC233955.1_FG003";"9";135559726;135560709;"Uncharacterized protein  [Source:Uniprot/SPTREMBL;Acc:K7VIY6]";""
"GRMZM2G581777";"9";135708131;135709633;"";""
"GRMZM2G385200";"9";135804104;135805335;"ZmNAS1 protein  [Source:Uniprot/SPTREMBL;Acc:K7VEJ7]";"Zm.8336.1.S1_x_at"
"GRMZM2G385200";"9";135804104;135805335;"ZmNAS1 protein  [Source:Uniprot/SPTREMBL;Acc:K7VEJ7]";"Zm.8336.1.S1_at"
"GRMZM2G385167";"9";135804292;135805372;"";""
"GRMZM2G312481";"9";135973757;135974988;"Uncharacterized protein  [Source:Uniprot/SPTREMBL;Acc:K7WE51]";"Zm.8336.1.S1_x_at"
"GRMZM2G312481";"9";135973757;135974988;"Uncharacterized protein  [Source:Uniprot/SPTREMBL;Acc:K7WE51]";"Zm.8336.1.S1_at"
"GRMZM2G312518";"9";135973945;135975030;"";""
"GRMZM2G034956";"9";136049697;136050938;"ZmNAS1 protein  [Source:Uniprot/SPTREMBL;Acc:K7VEJ7]";"Zm.8336.1.S1_x_at"
"GRMZM2G034956";"9";136049697;136050938;"ZmNAS1 protein  [Source:Uniprot/SPTREMBL;Acc:K7VEJ7]";"Zm.8336.1.S1_at"
"GRMZM2G152417";"9";136270171;136274045;"AMP-binding protein; Putative AMP-dependent synthetase and ligase superfamily protein; Uncharacterized protein  [Source:Uniprot/SPTREMBL;Acc:B6SS27]";"Zm.1579.1.S1_at"
"GRMZM5G889372";"9";136728879;136733895;"Uncharacterized protein  [Source:Uniprot/SPTREMBL;Acc:C0PGN1]";"Zm.690.1.S1_at"
"GRMZM2G006884";"9";136836744;136843023;"Uncharacterized protein  [Source:Uniprot/SPTREMBL;Acc:K7VMM5]";""
"GRMZM2G429972";"9";137040737;137046420;"Uncharacterized protein  [Source:Uniprot/SPTREMBL;Acc:C0PJK4]";""
"GRMZM2G007514";"9";137168655;137174643;"Uncharacterized protein  [Source:Uniprot/SPTREMBL;Acc:K7WE98]";""
"GRMZM2G053626";"9";137309089;137309334;"";""
"GRMZM2G053908";"9";137341935;137346093;"RNA-splicing protein MRS3; Uncharacterized protein  [Source:Uniprot/SPTREMBL;Acc:B7ZYG8]";""
"AC206223.3_FG004";"9";137503675;137510834;"Uncharacterized protein  [Source:Uniprot/SPTREMBL;Acc:K7VJ43]";""
"AC206223.3_FG001";"9";137665059;137667456;"Uncharacterized protein  [Source:Uniprot/SPTREMBL;Acc:C0HEI5]";""
"GRMZM2G078472";"9";138041002;138044999;"Asparagine synthetase  [Source:Uniprot/SPTREMBL;Acc:K7VES9]";"Zm.14903.1.A1_at"
"GRMZM2G078633";"9";138041698;138042966;"";""
"GRMZM5G863386";"9";138044444;138044842;"";""
"GRMZM2G128971";"9";138099701;138102875;"Fatty acid desaturase; Omega-3 fatty acid desaturase  [Source:Uniprot/SPTREMBL;Acc:B6TE28]";"Zm.151.1.A1_at"
"GRMZM2G118959";"9";138495509;138499532;"Uncharacterized protein  [Source:Uniprot/SPTREMBL;Acc:K7VJ83]";""
"GRMZM2G118922";"9";138498357;138499599;"Uncharacterized protein  [Source:Uniprot/SPTREMBL;Acc:B4FC64]";""
"GRMZM2G162467";"9";139009383;139013331;"Uncharacterized protein  [Source:Uniprot/SPTREMBL;Acc:C0PED2]";"Zm.4644.1.S1_at"
"GRMZM2G049322";"9";139140313;139146949;"Uncharacterized protein  [Source:Uniprot/SPTREMBL;Acc:K7VF09]";""
"GRMZM2G063875";"9";139772931;139775878;"Uncharacterized protein  [Source:Uniprot/SPTREMBL;Acc:B8A1F4]";"Zm.1774.1.A1_x_at"
"GRMZM2G063875";"9";139772931;139775878;"Uncharacterized protein  [Source:Uniprot/SPTREMBL;Acc:B8A1F4]";"Zm.1774.1.A1_at"
"GRMZM2G366530";"9";139772933;139775739;"";""
"GRMZM2G089803";"9";140279526;140282696;"Putative cytochrome P450 superfamily protein  [Source:Uniprot/SPTREMBL;Acc:K7W0T5]";""
"GRMZM2G179336";"9";140597364;140602636;"Uncharacterized protein  [Source:Uniprot/SPTREMBL;Acc:K7VN56]";""
"GRMZM5G870932";"9";142082081;142086925;"Uncharacterized protein  [Source:Uniprot/SPTREMBL;Acc:K7VNE0]";"Zm.10171.1.A1_at"
"GRMZM2G472203";"9";142305848;142308810;"";""
"GRMZM2G172652";"9";142307999;142309501;"Uncharacterized protein  [Source:Uniprot/SPTREMBL;Acc:K7VFK6]";""
"GRMZM2G100988";"9";142729458;142730475;"Uncharacterized protein  [Source:Uniprot/SPTREMBL;Acc:B6SX51]";""
"AC205419.3_FG001";"9";143063480;143067915;"Putative DUF869 domain containing family protein  [Source:Uniprot/SPTREMBL;Acc:K7W1A6]";"Zm.3743.2.A1_a_at"
"GRMZM2G070571";"9";143109196;143120275;"Uncharacterized protein  [Source:Uniprot/SPTREMBL;Acc:K7VNL7]";"Zm.5860.1.A1_at"
"GRMZM2G070571";"9";143109196;143120275;"Uncharacterized protein  [Source:Uniprot/SPTREMBL;Acc:K7VNL7]";"Zm.5860.1.A1_a_at"
"GRMZM2G070571";"9";143109196;143120275;"Uncharacterized protein  [Source:Uniprot/SPTREMBL;Acc:K7VNL7]";"Zm.5987.1.A1_at"
"GRMZM2G104626";"9";143183574;143186403;"3-ketoacyl-CoA synthase  [Source:Uniprot/SPTREMBL;Acc:K7VFS7]";""
"GRMZM2G147775";"9";143431683;143433935;"Actin-depolymerizing factor 5  [Source:Uniprot/SPTREMBL;Acc:K7VFV9]";""
"GRMZM2G147787";"9";143446864;143448420;"Uncharacterized protein  [Source:Uniprot/SPTREMBL;Acc:K7W1D8]";""
"GRMZM5G876445";"9";143446864;143447933;"";""
"GRMZM2G081458";"9";143592388;143593929;"Uncharacterized protein  [Source:Uniprot/SPTREMBL;Acc:K7VNS0]";""
"GRMZM2G140799";"9";143648431;143650823;"NHP2-like protein 1; Uncharacterized protein  [Source:Uniprot/SPTREMBL;Acc:B6SIP0]";""
"GRMZM2G440918";"9";143651269;143654074;"Uncharacterized protein  [Source:Uniprot/SPTREMBL;Acc:K7VNT1]";"Zm.2040.1.S1_at"
"GRMZM2G098875";"9";144554990;144558045;"Uncharacterized protein  [Source:Uniprot/SPTREMBL;Acc:C0HHT5]";"Zm.19066.1.S1_at"
"GRMZM2G091621";"9";145433773;145435689;"Putative lysM-domain receptor-like protein kinase family protein  [Source:Uniprot/SPTREMBL;Acc:K7WFN8]";""
"GRMZM2G067426";"9";145590200;145595203;"Uncharacterized protein  [Source:Uniprot/SPTREMBL;Acc:K7VG35]";""
"GRMZM2G067419";"9";145596124;145598119;"";""
"GRMZM2G067402";"9";145596856;145598153;"Non-symbiotic hemoglobin  [Source:Uniprot/SWISSPROT;Acc:Q9M593]";"Zm.485.1.A1_at"
"GRMZM2G528283";"9";145785151;145786226;"Uncharacterized protein  [Source:Uniprot/SPTREMBL;Acc:C4J229]";""
"GRMZM2G528277";"9";145787867;145788863;"";""
"GRMZM2G046601";"9";146319631;146327940;"Glutamine synthetase3 isoform 1; Glutamine synthetase3 isoform 2  [Source:Uniprot/SPTREMBL;Acc:K7VKG2]";"Zm.15859.1.A1_at"
"GRMZM5G887009";"9";146319721;146327213;"Uncharacterized protein  [Source:Uniprot/SPTREMBL;Acc:C4J2H7]";""
"GRMZM2G386923";"9";147154850;147165216;"Uncharacterized protein  [Source:Uniprot/SPTREMBL;Acc:K7VG96]";""
"GRMZM5G828987";"9";147409807;147415060;"Uncharacterized protein  [Source:Uniprot/SPTREMBL;Acc:C4J9Z9]";""
"GRMZM2G113506";"9";147604485;147613226;"Uncharacterized protein  [Source:Uniprot/SPTREMBL;Acc:K7VGD2]";""
"GRMZM2G178190";"9";147767803;147771803;"Metal transporter Nramp3; Uncharacterized protein  [Source:Uniprot/SPTREMBL;Acc:B8A0P9]";"Zm.13647.1.S1_at"
"GRMZM2G154149";"9";147922576;147927576;"Putative phototropic-resoponsive NPH3 family protein isoform 1; Putative phototropic-resoponsive NPH3 family protein isoform 2; Putative phototropic-resoponsive NPH3 family protein isoform 3; Uncharacterized protein  [Source:Uniprot/SPTREMBL;Acc:C0PCF1]";"Zm.5569.1.A1_at"
"GRMZM2G006902";"9";148064092;148071853;"";""
"GRMZM2G137985";"9";148149504;148154713;"Uncharacterized protein  [Source:Uniprot/SPTREMBL;Acc:C4IYM7]";"Zm.2096.1.S1_at"
"GRMZM2G181551";"9";148483238;148484828;"Uncharacterized protein  [Source:Uniprot/SPTREMBL;Acc:B4FDZ1]";"Zm.16313.1.S1_a_at"
"GRMZM2G181551";"9";148483238;148484828;"Uncharacterized protein  [Source:Uniprot/SPTREMBL;Acc:B4FDZ1]";"Zm.16313.2.S1_x_at"
"GRMZM2G481886";"9";148483397;148484763;"";""
"GRMZM2G181568";"9";148538139;148542533;"Uncharacterized protein  [Source:Uniprot/SPTREMBL;Acc:K7VGL1]";""
"GRMZM2G555972";"9";148633736;148634746;"Uncharacterized protein  [Source:Uniprot/SPTREMBL;Acc:K7VKW3]";""
"GRMZM2G527625";"9";148740432;148740647;"";""
"GRMZM2G096355";"9";149325810;149328973;"Uncharacterized protein  [Source:Uniprot/SPTREMBL;Acc:B8A287]";""
"GRMZM2G004377";"9";149512874;149519280;"Uncharacterized protein  [Source:Uniprot/SPTREMBL;Acc:C0PH22]";"Zm.5527.1.A1_at"
"GRMZM2G456241";"9";149570706;149575220;"Putative RING zinc finger domain superfamily protein; Uncharacterized protein  [Source:Uniprot/SPTREMBL;Acc:C0PFB9]";""
"AC233899.1_FG002";"9";149930657;149932165;"Putative HLH DNA-binding domain superfamily protein  [Source:Uniprot/SPTREMBL;Acc:K7WGI1]";""
"GRMZM2G036351";"9";150514712;150515694;"Putative tify domain/CCT motif transcription factor family protein; ZIM motif family protein  [Source:Uniprot/SPTREMBL;Acc:B6TTL0]";""
"GRMZM2G169363";"9";151092194;151093955;"Uncharacterized protein  [Source:Uniprot/SPTREMBL;Acc:K7WGQ9]";""
"AC149829.2_FG002";"9";151382931;151383185;"Uncharacterized protein  [Source:Uniprot/SPTREMBL;Acc:B6T2S1]";""
"GRMZM2G361256";"9";151628188;151635468;"Uncharacterized protein  [Source:Uniprot/SPTREMBL;Acc:K7VHD1]";""
"GRMZM2G559037";"9";151912240;151912371;"";""
"GRMZM2G009808";"9";152030140;152038415;"Uncharacterized protein  [Source:Uniprot/SPTREMBL;Acc:C0HER4]";"Zm.5349.1.A1_at"
"GRMZM2G358931";"9";152252293;152255778;"Cyclin dependent kinase inhibitor; Uncharacterized protein  [Source:Uniprot/SPTREMBL;Acc:B4FGI1]";""
"GRMZM2G150058";"9";152314247;152316624;"60S ribosomal protein L23; Uncharacterized protein  [Source:Uniprot/SPTREMBL;Acc:B4FGL4]";"Zm.12634.1.A1_at"
"GRMZM2G150058";"9";152314247;152316624;"60S ribosomal protein L23; Uncharacterized protein  [Source:Uniprot/SPTREMBL;Acc:B4FGL4]";"Zm.12634.1.A1_x_at"
"GRMZM2G057491";"9";152347504;152351827;"Glutamyl-tRNA synthetase, cytoplasmic  [Source:Uniprot/SPTREMBL;Acc:K7VHH0]";"Zm.4767.2.S1_s_at"
"GRMZM2G057491";"9";152347504;152351827;"Glutamyl-tRNA synthetase, cytoplasmic  [Source:Uniprot/SPTREMBL;Acc:K7VHH0]";"Zm.4767.2.S1_at"
"GRMZM2G089359";"9";152396940;152397999;"";"Zm.5050.1.S1_at"
"AC149475.2_FG005";"9";152791245;152801912;"Uncharacterized protein  [Source:Uniprot/SPTREMBL;Acc:K7WH61]";""
"GRMZM2G075417";"9";153696329;153698258;"Putative AMP-dependent synthetase and ligase superfamily protein  [Source:Uniprot/SPTREMBL;Acc:K7VHQ0]";""
"GRMZM2G051103";"9";153828183;153832965;"Putative CBL-interacting protein kinase family protein; Uncharacterized protein  [Source:Uniprot/SPTREMBL;Acc:C0P6L2]";"Zm.13530.1.A1_at"
"GRMZM2G051219";"9";153861473;153877358;"Uncharacterized protein  [Source:Uniprot/SPTREMBL;Acc:K7VM11]";"Zm.10799.1.S1_at"
"GRMZM2G092281";"9";153880422;153886707;"Hemolysin  [Source:Uniprot/SPTREMBL;Acc:B6SVJ7]";""
"GRMZM2G317931";"9";153934171;153939686;"Uncharacterized protein  [Source:Uniprot/SPTREMBL;Acc:B6TE26]";""
"GRMZM2G317938";"9";153940111;153944219;"Uncharacterized protein  [Source:Uniprot/SPTREMBL;Acc:C4J566]";"Zm.13669.2.A1_a_at"
"GRMZM2G317938";"9";153940111;153944219;"Uncharacterized protein  [Source:Uniprot/SPTREMBL;Acc:C4J566]";"Zm.13669.2.A1_at"
"GRMZM2G317938";"9";153940111;153944219;"Uncharacterized protein  [Source:Uniprot/SPTREMBL;Acc:C4J566]";"Zm.13669.1.S1_x_at"
"GRMZM2G064005";"9";154042003;154046575;"Uncharacterized protein  [Source:Uniprot/SPTREMBL;Acc:K7VM25]";"Zm.14057.2.S1_a_at"
"GRMZM2G064563";"9";154607447;154611173;"Major Facilitator family protein; Major Facilitator superfamily protein  [Source:Uniprot/SPTREMBL;Acc:B6TBQ0]";"Zm.2785.1.A1_at"
"GRMZM2G354746";"9";155218689;155220714;"Putative dnaJ chaperone family protein  [Source:Uniprot/SPTREMBL;Acc:K7W3M2]";""
"GRMZM2G093944";"9";155807285;155812585;"";""
"GRMZM2G161891";"9";155857221;155858230;"Glutathione S-transferase GST 35  [Source:Uniprot/SPTREMBL;Acc:Q9FQA4]";"Zm.560.1.A1_at"
"GRMZM2G115841";"9";156035087;156036567;"p-protein  [Source:Uniprot/SPTREMBL;Acc:K7W3S8]";""
"GRMZM2G135536";"10";893876;895613;"Putative cytochrome P450 superfamily protein; Uncharacterized protein  [Source:Uniprot/SPTREMBL;Acc:C0PH19]";"Zm.11922.1.A1_at"
"GRMZM2G130062";"10";1728667;1734854;"2-isopropylmalate synthase B; Uncharacterized protein  [Source:Uniprot/SPTREMBL;Acc:C0P8I4]";"Zm.19348.1.A1_at"
"GRMZM2G151903";"10";2435337;2439141;"Putative MATE efflux family protein; Uncharacterized protein  [Source:Uniprot/SPTREMBL;Acc:B4FAL0]";""
"GRMZM2G151950";"10";2436140;2439915;"";"Zm.8787.1.A1_at"
"GRMZM2G152016";"10";2458625;2459498;"Uncharacterized protein  [Source:Uniprot/SPTREMBL;Acc:K7TE51]";"Zm.11661.1.A1_at"
"GRMZM5G819919";"10";2845697;2849082;"Uncharacterized protein  [Source:Uniprot/SPTREMBL;Acc:K7UBB8]";""
"GRMZM2G068465";"10";3065600;3069726;"Putative cytochrome P450 superfamily protein; Uncharacterized protein  [Source:Uniprot/SPTREMBL;Acc:B4FAU9]";"Zm.6946.1.A1_at"
"GRMZM2G068465";"10";3065600;3069726;"Putative cytochrome P450 superfamily protein; Uncharacterized protein  [Source:Uniprot/SPTREMBL;Acc:B4FAU9]";"Zm.6946.2.S1_a_at"
"GRMZM2G060884";"10";3130061;3133063;"";""
"GRMZM2G356817";"10";3163435;3169260;"Uncharacterized protein  [Source:Uniprot/SPTREMBL;Acc:K7TIA6]";""
"GRMZM5G821769";"10";3166647;3167533;"";""
"GRMZM2G356839";"10";3169852;3173480;"Uncharacterized protein  [Source:Uniprot/SPTREMBL;Acc:B6SH77]";""
"AC152495.1_FG003";"10";3299975;3307226;"Uncharacterized protein  [Source:Uniprot/SPTREMBL;Acc:K7TWL0]";""
"AC152495.1_FG012";"10";3385712;3388278;"Uncharacterized protein  [Source:Uniprot/SPTREMBL;Acc:K7UBE6]";""
"AC152495.1_FG017";"10";3441445;3444666;"Uncharacterized protein  [Source:Uniprot/SPTREMBL;Acc:K7TLX1]";""
"GRMZM5G879178";"10";3445065;3449748;"Disease resistance analog PIC20  [Source:Uniprot/SPTREMBL;Acc:K7TEA5]";"Zm.803.1.A1_at"
"GRMZM2G443939";"10";3700999;3705985;"Uncharacterized protein  [Source:Uniprot/SPTREMBL;Acc:K7TIC9]";"Zm.803.1.A1_at"
"GRMZM2G005134";"10";3983698;3989918;"Uncharacterized protein  [Source:Uniprot/SPTREMBL;Acc:K7UBG6]";""
"GRMZM2G054481";"10";4529985;4531757;"Uncharacterized protein  [Source:Uniprot/SPTREMBL;Acc:K7TEG6]";"Zm.1615.1.S1_at"
"GRMZM2G054481";"10";4529985;4531757;"Uncharacterized protein  [Source:Uniprot/SPTREMBL;Acc:K7TEG6]";"Zm.2447.1.A1_at"
"GRMZM5G803318";"10";4595127;4597641;"Uncharacterized protein  [Source:Uniprot/SPTREMBL;Acc:B4FAK4]";"Zm.3738.1.S1_at"
"GRMZM2G022318";"10";4614584;4617977;"Putative heavy metal transport/detoxification superfamily protein  [Source:Uniprot/SPTREMBL;Acc:K7TEH9]";"Zm.3655.1.S1_at"
"GRMZM2G159119";"10";5125137;5127242;"Putative MYB DNA-binding domain superfamily protein  [Source:Uniprot/SPTREMBL;Acc:K7TM84]";""
"GRMZM2G031782";"10";7114744;7115156;"";""
"GRMZM2G401784";"10";7196036;7200521;"Uncharacterized protein  [Source:Uniprot/SPTREMBL;Acc:B4FHX4]";""
"GRMZM2G153409";"10";8452981;8456530;"Uncharacterized protein  [Source:Uniprot/SPTREMBL;Acc:C0P608]";""
"GRMZM2G142891";"10";8609826;8611615;"PL3K2; Uncharacterized protein  [Source:Uniprot/SPTREMBL;Acc:A6YSM3]";"Zm.687.1.A1_at"
"GRMZM2G136910";"10";8852553;8853933;"Abscisic stress ripening protein 2; Dip protein; Uncharacterized protein  [Source:Uniprot/SPTREMBL;Acc:B4FKG5]";"Zm.6532.1.A1_a_at"
"GRMZM2G136910";"10";8852553;8853933;"Abscisic stress ripening protein 2; Dip protein; Uncharacterized protein  [Source:Uniprot/SPTREMBL;Acc:B4FKG5]";"Zm.6532.1.A1_at"
"GRMZM2G136981";"10";8852892;8854107;"Uncharacterized protein  [Source:Uniprot/SPTREMBL;Acc:C0P4Z0]";""
"GRMZM2G472449";"10";8934575;8937564;"Uncharacterized protein  [Source:Uniprot/SPTREMBL;Acc:K7UC70]";""
"GRMZM2G368509";"10";10146984;10147982;"";""
"GRMZM5G838435";"10";13503364;13507728;"Uncharacterized protein  [Source:Uniprot/SPTREMBL;Acc:K7TN03]";""
"GRMZM2G083347";"10";14449665;14451543;"Putative NAC domain transcription factor superfamily protein  [Source:Uniprot/SPTREMBL;Acc:K7TJD6]";""
"GRMZM5G892708";"10";14449665;14451540;"";""
"GRMZM2G021706";"10";14648064;14650932;"Uncharacterized protein  [Source:Uniprot/SPTREMBL;Acc:B4FXF4]";"Zm.1482.3.A1_at"
"GRMZM2G173669";"10";14767640;14770295;"MTN3; Uncharacterized protein  [Source:Uniprot/SPTREMBL;Acc:B4FTL9]";"Zm.1482.3.A1_at"
"GRMZM2G088689";"10";15552599;15556258;"Uncharacterized protein  [Source:Uniprot/SPTREMBL;Acc:B4F923]";"Zm.9991.1.S1_at"
"GRMZM5G825266";"10";15858170;15859770;"Uncharacterized protein  [Source:Uniprot/SPTREMBL;Acc:K7TXW2]";""
"GRMZM5G856142";"10";17085934;17086949;"Uncharacterized protein  [Source:Uniprot/SPTREMBL;Acc:K7UCT4]";"Zm.15678.1.A1_a_at"
"GRMZM5G885663";"10";17087349;17088516;"";""
"GRMZM2G127386";"10";17680794;17684285;"Nitrilase-associated protein  [Source:Uniprot/SPTREMBL;Acc:B6SPJ4]";"Zm.3315.1.A1_at"
"GRMZM2G181227";"10";19483614;19489654;"CHY1; Uncharacterized protein  [Source:Uniprot/SPTREMBL;Acc:B4FIT7]";"Zm.9486.1.A1_at"
"GRMZM2G006206";"10";19546424;19548798;"Uncharacterized protein  [Source:Uniprot/SPTREMBL;Acc:K7TJL9]";""
"GRMZM2G036427";"10";23221425;23223906;"Fiber protein Fb19  [Source:Uniprot/SPTREMBL;Acc:B6TLW3]";"Zm.13992.1.A1_a_at"
"GRMZM2G036427";"10";23221425;23223906;"Fiber protein Fb19  [Source:Uniprot/SPTREMBL;Acc:B6TLW3]";"Zm.13992.1.A1_at"
"GRMZM2G176472";"10";23812687;23816765;"Uncharacterized protein  [Source:Uniprot/SPTREMBL;Acc:K7TJS3]";""
"GRMZM2G083834";"10";23932784;23935443;"";""
"GRMZM2G153206";"10";24585958;24586890;"RALF  [Source:Uniprot/SPTREMBL;Acc:B6SJC1]";"Zm.5431.1.A1_at"
"GRMZM2G300965";"10";24657887;24661566;"Uncharacterized protein  [Source:Uniprot/SPTREMBL;Acc:K7UD35]";""
"GRMZM2G458581";"10";26656522;26658922;"Uncharacterized protein  [Source:Uniprot/SPTREMBL;Acc:C4J3E2]";"Zm.10001.1.A1_at"
"GRMZM2G064371";"10";26670823;26673897;"Auxin-binding protein 4  [Source:Uniprot/SWISSPROT;Acc:P33488]";"Zm.153.1.S1_at"
"GRMZM2G316665";"10";26723579;26726277;"Uncharacterized protein  [Source:Uniprot/SPTREMBL;Acc:K7TFW8]";"Zm.10001.1.A1_at"
"GRMZM2G078508";"10";26773964;26776830;"Auxin-binding protein 5  [Source:Uniprot/SWISSPROT;Acc:P33489]";"Zm.153.1.S1_at"
"GRMZM2G401561";"10";27493997;27497012;"Uncharacterized protein  [Source:Uniprot/SPTREMBL;Acc:K7TYH4]";""
"GRMZM2G361072";"10";27691877;27692752;"";""
"AC203972.3_FG003";"10";27722809;27723479;"Uncharacterized protein  [Source:Uniprot/SPTREMBL;Acc:K7TG00]";""
"GRMZM2G102683";"10";29630935;29634878;"Carbohydrate transporter/ sugar porter  [Source:Uniprot/SPTREMBL;Acc:K7TK04]";"Zm.19048.1.A1_at"
"GRMZM2G401906";"10";29634295;29634859;"";""
"GRMZM2G171518";"10";33613533;33625739;"RNA binding protein; Uncharacterized protein  [Source:Uniprot/SPTREMBL;Acc:C4J6U1]";"Zm.3171.1.A1_at"
"GRMZM2G325643";"10";34507272;34514507;"Uncharacterized protein  [Source:Uniprot/SPTREMBL;Acc:K7TK85]";""
"GRMZM2G439360";"10";35928454;35930414;"";""
"GRMZM2G565911";"10";35928715;35930292;"Uncharacterized protein  [Source:Uniprot/SPTREMBL;Acc:K7TP80]";"Zm.17589.1.A1_at"
"GRMZM2G088539";"10";36031867;36056874;"Uncharacterized protein  [Source:Uniprot/SPTREMBL;Acc:B4FE40]";"Zm.13802.1.A1_at"
"GRMZM2G172756";"10";40293027;40294150;"";"Zm.5851.3.A1_at"
"GRMZM2G371345";"10";46790874;46793155;"Uncharacterized protein  [Source:Uniprot/SPTREMBL;Acc:K7TZA1]";""
"GRMZM2G094352";"10";49989443;49992484;"Putative bZIP transcription factor superfamily protein isoform 1; Putative bZIP transcription factor superfamily protein isoform 2; Transcription factor TGA4; Uncharacterized protein  [Source:Uniprot/SPTREMBL;Acc:B4FNH6]";""
"GRMZM2G365319";"10";54441477;54445305;"Uncharacterized protein  [Source:Uniprot/SPTREMBL;Acc:K7TGR4]";"Zm.2928.1.S1_at"
"GRMZM2G092363";"10";54474926;54476332;"CONSTANS-like protein CO8; Uncharacterized protein  [Source:Uniprot/SPTREMBL;Acc:B6SZU8]";"Zm.12297.1.A1_at"
"GRMZM2G127087";"10";55612816;55765958;"(S)-beta-macrocarpene synthase  [Source:Uniprot/SWISSPROT;Acc:Q5GJ60]";"Zm.14496.1.A1_at"
"GRMZM2G009681";"10";57551854;57557193;"Dihydroflavonol-4-reductase; Uncharacterized protein  [Source:Uniprot/SPTREMBL;Acc:B4G0A7]";"Zm.3055.1.A1_at"
"GRMZM2G180720";"10";58309702;58313911;"Glucose-6-phosphate/phosphate translocator 2Glucose-6-phosphate/phosphate-translocator; Uncharacterized protein  [Source:Uniprot/SPTREMBL;Acc:C0PMH6]";"Zm.368.1.A1_a_at"
"GRMZM2G180720";"10";58309702;58313911;"Glucose-6-phosphate/phosphate translocator 2Glucose-6-phosphate/phosphate-translocator; Uncharacterized protein  [Source:Uniprot/SPTREMBL;Acc:C0PMH6]";"Zm.368.1.A1_at"
"GRMZM2G012530";"10";59175805;59177128;"Uncharacterized protein  [Source:Uniprot/SPTREMBL;Acc:K7TKV7]";""
"GRMZM2G087111";"10";59257881;59259065;"Germin-like protein subfamily 1 member 11  [Source:Uniprot/SPTREMBL;Acc:B6UEL1]";"Zm.2525.1.A1_at"
"GRMZM5G851266";"10";59669631;59671907;"Putative polyphenol oxidase family protein  [Source:Uniprot/SPTREMBL;Acc:K7TGW6]";"Zm.3129.1.A1_at"
"GRMZM2G079777";"10";60152246;60163212;"Uncharacterized protein; Vacuolar ATP synthase subunit D 1; Vacuolar ATP synthase subunit D 1 isoform 1; Vacuolar ATP synthase subunit D 1 isoform 2  [Source:Uniprot/SPTREMBL;Acc:B4FDN9]";"Zm.1234.2.A1_at"
"GRMZM2G167018";"10";61009621;61012269;"Putative NAC domain transcription factor superfamily protein; Uncharacterized protein  [Source:Uniprot/SPTREMBL;Acc:B4FVN7]";"Zm.7462.1.A1_at"
"GRMZM2G151567";"10";63043040;63050210;"Putative leucine-rich repeat receptor-like protein kinase family protein  [Source:Uniprot/SPTREMBL;Acc:K7UEJ0]";""
"GRMZM2G151596";"10";63072691;63073683;"";""
"GRMZM2G009353";"10";63565345;63570337;"Uncharacterized protein  [Source:Uniprot/SPTREMBL;Acc:K7TL12]";""
"GRMZM5G889638";"10";63569185;63569667;"";""
"GRMZM2G140612";"10";66319319;66329339;"Uncharacterized protein  [Source:Uniprot/SPTREMBL;Acc:B8A0V7]";"Zm.6048.2.S1_a_at"
"GRMZM2G140612";"10";66319319;66329339;"Uncharacterized protein  [Source:Uniprot/SPTREMBL;Acc:B8A0V7]";"Zm.14874.1.A1_at"
"GRMZM2G140612";"10";66319319;66329339;"Uncharacterized protein  [Source:Uniprot/SPTREMBL;Acc:B8A0V7]";"Zm.6048.1.S1_at"
"GRMZM2G112782";"10";71063036;71066861;"Uncharacterized protein  [Source:Uniprot/SPTREMBL;Acc:B4FNY9]";"Zm.3684.1.S1_at"
"GRMZM2G055125";"10";75682496;75688644;"Uncharacterized protein  [Source:Uniprot/SPTREMBL;Acc:B4FJC5]";""
"GRMZM2G068808";"10";75822918;75828439;"Uncharacterized protein  [Source:Uniprot/SPTREMBL;Acc:K7THR6]";""
"GRMZM2G007698";"10";76187634;76189739;"Putative cytochrome P450 superfamily protein  [Source:Uniprot/SPTREMBL;Acc:K7TLN3]";""
"GRMZM2G079908";"10";76415905;76418574;"Acyl-CoA-binding protein; Uncharacterized protein  [Source:Uniprot/SPTREMBL;Acc:B4FER8]";"Zm.7156.3.S1_a_at"
"GRMZM2G042895";"10";76600002;76602213;"Putative HLH DNA-binding domain superfamily protein  [Source:Uniprot/SPTREMBL;Acc:K7UFH5]";""
"GRMZM2G110145";"10";77282591;77289441;"Putative cellulose synthase-like family protein  [Source:Uniprot/SPTREMBL;Acc:K7THT4]";"Zm.3051.1.A1_at"
"GRMZM2G110145";"10";77282591;77289441;"Putative cellulose synthase-like family protein  [Source:Uniprot/SPTREMBL;Acc:K7THT4]";"Zm.17089.1.A1_at"
"GRMZM5G811235";"10";80489564;80490367;"";""
"GRMZM2G096422";"10";80489776;80496822;"Uncharacterized protein  [Source:Uniprot/SPTREMBL;Acc:B4FBD7]";"Zm.15921.1.A1_at"
"GRMZM2G333224";"10";80582445;80590164;"Uncharacterized protein  [Source:Uniprot/SPTREMBL;Acc:C0PGL6]";""
"GRMZM2G333183";"10";80585120;80591250;"Uncharacterized protein  [Source:Uniprot/SPTREMBL;Acc:K7UFP0]";""
"GRMZM2G372553";"10";80752876;80753536;"Ae3; Ae3 protein; Androgenic embryo3  [Source:Uniprot/SPTREMBL;Acc:Q9S7C6]";"Zm.332.1.A1_at"
"GRMZM2G054397";"10";80929713;80936324;"Uncharacterized protein  [Source:Uniprot/SPTREMBL;Acc:B4FIC3]";""
"GRMZM2G393742";"10";83551464;83557118;"Uncharacterized protein  [Source:Uniprot/SPTREMBL;Acc:K7TI52]";"Zm.12553.1.S1_at"
"GRMZM2G310453";"10";84172062;84173827;"Uncharacterized protein  [Source:Uniprot/SPTREMBL;Acc:K7U110]";"Zm.3363.1.A1_at"
"GRMZM2G005024";"10";84247242;84250053;"Tryptophan synthase beta chain 2, chloroplastic  [Source:Uniprot/SWISSPROT;Acc:P43284]";"Zm.4340.1.A1_at"
"GRMZM5G848541";"10";84628053;84634209;"Uncharacterized protein  [Source:Uniprot/SPTREMBL;Acc:C4J1K5]";""
"GRMZM2G394500";"10";85654598;85659508;"Putative class III secretory plant peroxidase family protein; Uncharacterized protein  [Source:Uniprot/SPTREMBL;Acc:B4FBH0]";"Zm.3644.1.S1_at"
"GRMZM5G866482";"10";85852943;85853564;"Putative uncharacterized protein  [Source:Uniprot/SPTREMBL;Acc:B6UGB3]";"Zm.8015.1.A1_at"
"GRMZM5G857968";"10";85853568;85854257;"";""
"GRMZM2G082522";"10";85855256;85858248;"Uncharacterized protein  [Source:Uniprot/SPTREMBL;Acc:K7UG61]";""
"AC205413.4_FG003";"10";86066737;86067753;"Uncharacterized protein  [Source:Uniprot/SPTREMBL;Acc:K7U159]";"Zm.16176.1.A1_s_at"
"AC205413.4_FG001";"10";86113596;86114618;"Uncharacterized protein  [Source:Uniprot/SPTREMBL;Acc:B4FSW5]";"Zm.16176.1.A1_at"
"AC205413.4_FG001";"10";86113596;86114618;"Uncharacterized protein  [Source:Uniprot/SPTREMBL;Acc:B4FSW5]";"Zm.16176.1.A1_s_at"
"GRMZM2G155512";"10";86536488;86549788;"Peptide chain release factor 1; Uncharacterized protein  [Source:Uniprot/SPTREMBL;Acc:B4G0P4]";"Zm.5142.1.A1_at"
"GRMZM2G122943";"10";87096816;87098996;"Uncharacterized protein  [Source:Uniprot/SPTREMBL;Acc:C0PHB2]";"Zm.8449.1.A1_at"
"GRMZM2G123029";"10";87103468;87106603;"Uncharacterized protein  [Source:Uniprot/SPTREMBL;Acc:B8A2B0]";"Zm.1843.1.A1_at"
"GRMZM2G350693";"10";88584104;88584748;"Uncharacterized protein  [Source:Uniprot/SPTREMBL;Acc:B6SP73]";"Zm.8016.1.A1_at"
"GRMZM2G166639";"10";90488171;90489769;"Acc oxidase  [Source:Uniprot/SPTREMBL;Acc:K7U1L9]";"Zm.7909.1.A1_at"
"GRMZM5G807276";"10";90943459;90947047;"Flavonol synthase-like protein  [Source:Uniprot/SPTREMBL;Acc:B6UED1]";"Zm.7570.1.A1_at"
"GRMZM2G158141";"10";91969918;91973338;"Uncharacterized protein  [Source:Uniprot/SPTREMBL;Acc:K7TIW4]";""
"GRMZM5G844012";"10";91970193;91970923;"Uncharacterized protein  [Source:Uniprot/SPTREMBL;Acc:C4J460]";""
"GRMZM2G176998";"10";92146425;92149043;"Putative WD40-like beta propeller repeat family protein  [Source:Uniprot/SPTREMBL;Acc:K7UGU4]";""
"GRMZM2G110567";"10";92550634;92552658;"Protein binding protein; Uncharacterized protein  [Source:Uniprot/SPTREMBL;Acc:C4J5Y0]";"Zm.17589.1.A1_at"
"GRMZM2G411938";"10";92550655;92552454;"";""
"GRMZM2G174699";"10";92922948;92928437;"Uncharacterized protein  [Source:Uniprot/SPTREMBL;Acc:K7TMY3]";""
"GRMZM2G070702";"10";93490468;93491113;"";"Zm.12478.1.A1_at"
"GRMZM2G171716";"10";95055203;95056891;"Membrane protein; Uncharacterized protein  [Source:Uniprot/SPTREMBL;Acc:B4FT75]";"Zm.17536.1.A1_at"
"GRMZM2G103825";"10";95570077;95571667;"Uncharacterized protein  [Source:Uniprot/SPTREMBL;Acc:K7UH21]";""
"GRMZM2G410095";"10";95929966;95933819;"";""
"GRMZM2G000790";"10";97213502;97216951;"";""
"GRMZM2G098677";"10";97329693;97333952;"Uncharacterized protein  [Source:Uniprot/SPTREMBL;Acc:K7TS75]";""
"GRMZM2G397785";"10";97377587;97383756;"Uncharacterized protein  [Source:Uniprot/SPTREMBL;Acc:K7TN72]";""
"GRMZM2G319138";"10";99226682;99244470;"Uncharacterized protein  [Source:Uniprot/SPTREMBL;Acc:K7TN88]";""
"GRMZM2G177077";"10";99381158;99387758;"Glucose-6-phosphate 1-dehydrogenase  [Source:Uniprot/SPTREMBL;Acc:K7U267]";"Zm.15767.1.S1_at"
"GRMZM2G177182";"10";99393377;99395312;"Uncharacterized protein  [Source:Uniprot/SPTREMBL;Acc:C0HHX1]";"Zm.9763.1.A1_at"
"GRMZM2G177203";"10";99396188;99399730;"Uncharacterized protein  [Source:Uniprot/SPTREMBL;Acc:K7TSA7]";"Zm.4221.1.A1_at"
"GRMZM2G157492";"10";99568100;99574385;"";"Zm.18474.1.A1_at"
"GRMZM2G119116";"10";99619222;99624672;"Uncharacterized protein  [Source:Uniprot/SPTREMBL;Acc:B4FRE2]";"ZmAffx.998.1.A1_at"
"GRMZM2G119127";"10";99619841;99624673;"Uncharacterized protein  [Source:Uniprot/SPTREMBL;Acc:K7TJA3]";"ZmAffx.998.1.S1_at"
"GRMZM2G166141";"10";101536930;101537806;"Uncharacterized protein  [Source:Uniprot/SPTREMBL;Acc:K7TJE4]";""
"GRMZM2G383996";"10";101729979;101733131;"";""
"AC204711.3_FG003";"10";102335033;102336707;"Uncharacterized protein  [Source:Uniprot/SPTREMBL;Acc:K7TSG6]";"Zm.10090.1.A1_at"
"AC204711.3_FG003";"10";102335033;102336707;"Uncharacterized protein  [Source:Uniprot/SPTREMBL;Acc:K7TSG6]";"Zm.10090.1.A1_x_at"
"GRMZM2G381500";"10";110557899;110562375;"";"Zm.11706.1.A1_at"
"GRMZM2G133721";"10";111875541;111880989;"";""
"GRMZM2G058100";"10";112497166;112501380;"";""
"GRMZM2G125923";"10";113534703;113536450;"Uncharacterized protein  [Source:Uniprot/SPTREMBL;Acc:B4FQG2]";"Zm.18271.1.A1_at"
"GRMZM2G147424";"10";113732417;113734756;"DNA-binding protein S1FA2; DNA-binding protein S1FA2 isoform 1; DNA-binding protein S1FA2 isoform 2  [Source:Uniprot/SPTREMBL;Acc:B6SLS1]";"Zm.18141.1.S1_s_at"
"GRMZM2G147424";"10";113732417;113734756;"DNA-binding protein S1FA2; DNA-binding protein S1FA2 isoform 1; DNA-binding protein S1FA2 isoform 2  [Source:Uniprot/SPTREMBL;Acc:B6SLS1]";"Zm.6092.1.S1_at"
"GRMZM2G055437";"10";115166717;115171643;"Uncharacterized protein  [Source:Uniprot/SPTREMBL;Acc:K7U3C9]";""
"GRMZM2G129781";"10";115853721;115861277;"Uncharacterized protein  [Source:Uniprot/SPTREMBL;Acc:B7ZXG5]";"Zm.2761.1.S1_at"
"GRMZM2G052100";"10";116077391;116078438;"Asr protein; Uncharacterized protein  [Source:Uniprot/SPTREMBL;Acc:A8IK79]";"Zm.1495.1.A1_at"
"GRMZM2G407740";"10";116136687;116138341;"Uncharacterized protein  [Source:Uniprot/SPTREMBL;Acc:C0P3T3]";"Zm.2570.1.S1_at"
"GRMZM2G046583";"10";116816531;116826228;"Nicotinate phosphoribosyltransferase-like protein  [Source:Uniprot/SPTREMBL;Acc:B6UET1]";"Zm.13534.1.A1_at"
"GRMZM2G006959";"10";117108574;117108827;"";""
"GRMZM2G420870";"10";117112360;117112941;"Uncharacterized protein  [Source:Uniprot/SPTREMBL;Acc:K7U3I7]";""
"GRMZM2G332918";"10";117697548;117698680;"Uncharacterized protein  [Source:Uniprot/SPTREMBL;Acc:K7UIK7]";""
"GRMZM2G446201";"10";119433276;119435009;"Auxin regulated gene involved in organ size 1; Uncharacterized protein  [Source:Uniprot/SPTREMBL;Acc:B6SLZ6]";""
"GRMZM2G450863";"10";119558777;119578995;"Uncharacterized protein  [Source:Uniprot/SPTREMBL;Acc:K7TKN0]";"Zm.5050.1.S1_at"
"GRMZM2G096695";"10";119842768;119843792;"Enzyme of the cupin family protein; Enzyme of the cupin superfamily; Uncharacterized protein  [Source:Uniprot/SPTREMBL;Acc:B4F9Z6]";"Zm.18100.2.S1_at"
"GRMZM2G092768";"10";120067956;120071771;"Uncharacterized protein  [Source:Uniprot/SPTREMBL;Acc:K7TKQ3]";""
"GRMZM2G075676";"10";120298584;120303328;"Uncharacterized protein  [Source:Uniprot/SPTREMBL;Acc:B4FKV7]";"Zm.3150.1.S1_at"
"GRMZM2G079490";"10";120691471;120693146;"Uncharacterized protein  [Source:Uniprot/SPTREMBL;Acc:K7U3U3]";""
"GRMZM2G007120";"10";120693426;120697173;"Cation transport protein chaC; Putative chaC-like domain family protein; Uncharacterized protein  [Source:Uniprot/SPTREMBL;Acc:B4FRR0]";"Zm.7963.1.A1_at"
"GRMZM2G044382";"10";120844292;120849364;"Uncharacterized protein  [Source:Uniprot/SPTREMBL;Acc:B8A1V9]";""
"GRMZM2G135470";"10";123393683;123398962;"Aminoaldehyde dehydrogenase 2; Uncharacterized protein  [Source:Uniprot/SPTREMBL;Acc:B4G044]";"Zm.3783.1.S1_at"
"GRMZM2G094072";"10";123593979;123609810;"CFM2 alternative polyadenylation form 1  [Source:Uniprot/SPTREMBL;Acc:K7TPU8]";"Zm.6433.1.S1_at"
"GRMZM2G064159";"10";123831268;123835202;"Agmatine deiminase; Uncharacterized protein  [Source:Uniprot/SPTREMBL;Acc:C0PHP8]";"Zm.10557.2.A1_at"
"GRMZM2G064159";"10";123831268;123835202;"Agmatine deiminase; Uncharacterized protein  [Source:Uniprot/SPTREMBL;Acc:C0PHP8]";"Zm.10557.1.A1_a_at"
"GRMZM2G173870";"10";124322413;124324206;"";""
"GRMZM2G111462";"10";125866319;125870764;"Uncharacterized protein  [Source:Uniprot/SPTREMBL;Acc:K7U4E3]";""
"GRMZM2G306325";"10";126562771;126565421;"";""
"GRMZM2G135629";"10";126667547;126673955;"Uncharacterized protein  [Source:Uniprot/SPTREMBL;Acc:K7TLF6]";"Zm.919.1.S1_at"
"GRMZM2G437481";"10";126674304;126678092;"Putative HLH DNA-binding domain superfamily protein  [Source:Uniprot/SPTREMBL;Acc:K7TUC9]";""
"GRMZM2G583388";"10";126689045;126689175;"";""
"GRMZM2G106728";"10";126708690;126709404;"";""
"GRMZM2G006216";"10";127378245;127382709;"Uncharacterized protein  [Source:Uniprot/SPTREMBL;Acc:C0HDY0]";""
"GRMZM2G005939";"10";127383061;127387700;"Putative HLH DNA-binding domain superfamily protein isoform 1; Putative HLH DNA-binding domain superfamily protein isoform 2; Uncharacterized protein  [Source:Uniprot/SPTREMBL;Acc:B4FSI9]";"Zm.13799.1.S1_at"
"GRMZM2G071264";"10";128724648;128759170;"Uncharacterized protein  [Source:Uniprot/SPTREMBL;Acc:K7TLU4]";""
"GRMZM2G101393";"10";128967901;128973057;"Putative DUF869 domain containing family protein  [Source:Uniprot/SPTREMBL;Acc:K7TQM2]";""
"GRMZM2G109668";"10";129587565;129589514;"Uncharacterized protein  [Source:Uniprot/SPTREMBL;Acc:K7TLW6]";"Zm.8651.1.A1_at"
"GRMZM2G072107";"10";130394407;130400156;"Putative casein kinase family protein  [Source:Uniprot/SPTREMBL;Acc:B6TL43]";"Zm.15597.1.S1_at"
"GRMZM2G005859";"10";130532356;130535272;"Uncharacterized protein  [Source:Uniprot/SPTREMBL;Acc:B4FM33]";"Zm.19110.1.A1_at"
"GRMZM2G096090";"10";131126159;131129085;"Uncharacterized protein  [Source:Uniprot/SPTREMBL;Acc:K7TM36]";""
"GRMZM2G017815";"10";132390643;132395723;"Uncharacterized protein  [Source:Uniprot/SPTREMBL;Acc:K7TV29]";""
"GRMZM2G040803";"10";132533983;132537765;"Putative RING zinc finger domain superfamily protein isoform 1; Putative RING zinc finger domain superfamily protein isoform 2; Uncharacterized protein  [Source:Uniprot/SPTREMBL;Acc:C0HFZ0]";"Zm.18115.1.A1_at"
"GRMZM2G155543";"10";132984636;132988434;"Uncharacterized protein  [Source:Uniprot/SPTREMBL;Acc:B4FX94]";"Zm.5550.1.S1_at"
"GRMZM2G540129";"10";133735792;133735964;"";""
"GRMZM2G404375";"10";134006767;134010394;"Uncharacterized protein  [Source:Uniprot/SPTREMBL;Acc:K7TMH9]";""
"GRMZM2G027138";"10";134461231;134463179;"";""
"GRMZM2G018314";"10";134671814;134677004;"Uncharacterized protein  [Source:Uniprot/SPTREMBL;Acc:K7TMK5]";""
"GRMZM2G097833";"10";134996620;134997057;"";""
"GRMZM2G540532";"10";134997620;134998052;"";""
"AC233979.1_FG008";"10";135159811;135160125;"Uncharacterized protein  [Source:Uniprot/SPTREMBL;Acc:B6TB74]";""
"GRMZM2G086403";"10";135709748;135712426;"PLATZ transcription factor; Uncharacterized protein  [Source:Uniprot/SPTREMBL;Acc:B4FK14]";"Zm.11625.1.A1_at"
"GRMZM2G152135";"10";136081567;136084686;"Beta-carotene hydroxylase 1  [Source:Uniprot/SPTREMBL;Acc:D0EUE4]";"Zm.12004.1.S1_at"
"GRMZM5G894619";"10";136107954;136110772;"Uncharacterized protein  [Source:Uniprot/SPTREMBL;Acc:B8A140]";""
"GRMZM2G018018";"10";136459723;136465406;"Uncharacterized protein  [Source:Uniprot/SPTREMBL;Acc:K7TVM8]";""
"GRMZM5G856306";"10";136986861;136991378;"Putative RING zinc finger domain superfamily protein; Uncharacterized protein  [Source:Uniprot/SPTREMBL;Acc:B7ZX02]";"Zm.6857.1.S1_at"
"GRMZM2G455171";"10";137647853;137666193;"Uncharacterized protein  [Source:Uniprot/SPTREMBL;Acc:K7TMV5]";""
"GRMZM5G843302";"10";138689229;138691895;"Putative glycerol 3-phosphate permease; Uncharacterized protein  [Source:Uniprot/SPTREMBL;Acc:B8A0W6]";"Zm.18291.1.A1_at"
"GRMZM2G429000";"10";138833997;138835213;"Cortical cell-delineating protein; ZmGR1b protein  [Source:Uniprot/SPTREMBL;Acc:Q9ST25]";"Zm.728.1.A1_at"
"GRMZM5G805132";"10";138834309;138835183;"Uncharacterized protein  [Source:Uniprot/SPTREMBL;Acc:C4J544]";""
"GRMZM2G391272";"10";138859388;138860253;"Cortical cell-delineating protein  [Source:Uniprot/SPTREMBL;Acc:B6UGA2]";"Zm.1835.2.A1_at"
"GRMZM2G391286";"10";138883253;138884069;"Cortical cell-delineating protein  [Source:Uniprot/SPTREMBL;Acc:B6U3L7]";"Zm.1835.1.A1_at"
"GRMZM2G091534";"10";138886169;138887243;"Uncharacterized protein  [Source:Uniprot/SPTREMBL;Acc:K7ULE9]";"Zm.16311.1.A1_at"
"GRMZM2G091541";"10";138903541;138905784;"";""
"GRMZM2G128078";"10";139408195;139410816;"Uncharacterized protein  [Source:Uniprot/SPTREMBL;Acc:B4FUK0]";""
"GRMZM2G119370";"10";139569018;139569875;"Uncharacterized protein  [Source:Uniprot/SPTREMBL;Acc:K7TN67]";""
"GRMZM5G847270";"10";140166997;140168663;"Uncharacterized protein  [Source:Uniprot/SPTREMBL;Acc:C4J1G9]";""
"GRMZM2G140924";"10";140501796;140505133;"Putative RING zinc finger domain superfamily protein isoform 1; Putative RING zinc finger domain superfamily protein isoform 2  [Source:Uniprot/SPTREMBL;Acc:K7TNA7]";""
"GRMZM5G803510";"10";140985206;140986651;"";""
"GRMZM2G156145";"10";140998955;141006046;"Uncharacterized protein  [Source:Uniprot/SPTREMBL;Acc:K7TSA0]";"Zm.2706.1.A1_at"
"GRMZM2G438178";"10";141252999;141256321;"Uncharacterized protein  [Source:Uniprot/SPTREMBL;Acc:K7TW76]";""
"GRMZM2G032282";"10";141340391;141349914;"Coproporphyrinogen III oxidase2  [Source:Uniprot/SPTREMBL;Acc:K7U6L8]";""
"GRMZM2G019986";"10";141495963;141500441;"UDP-N-acetylglucosamine pyrophosphorylase; Uncharacterized protein  [Source:Uniprot/SPTREMBL;Acc:B4FRH7]";"Zm.4811.1.A1_a_at"
"GRMZM2G019986";"10";141495963;141500441;"UDP-N-acetylglucosamine pyrophosphorylase; Uncharacterized protein  [Source:Uniprot/SPTREMBL;Acc:B4FRH7]";"Zm.4811.1.A1_x_at"
"GRMZM2G119802";"10";141516809;141520645;"Uncharacterized protein  [Source:Uniprot/SPTREMBL;Acc:C0PK13]";"Zm.5858.1.A1_at"
"GRMZM2G033668";"10";141788466;141788875;"";""
"GRMZM2G030159";"10";142277594;142277819;"";""
"GRMZM2G396846";"10";142492885;142494888;"Bromodomain containing protein  [Source:Uniprot/SPTREMBL;Acc:K7UM02]";"Zm.1260.1.A1_at"
"GRMZM2G589267";"10";143490083;143490486;"";"Zm.12308.1.S1_at"
"GRMZM2G589269";"10";143490958;143491551;"";""
"GRMZM2G161693";"10";143621508;143626168;"";""
"GRMZM2G464103";"10";143654007;143656321;"";""
"GRMZM2G017474";"10";143744034;143745906;"Uncharacterized protein  [Source:Uniprot/SPTREMBL;Acc:K7TWR6]";""
"GRMZM2G316721";"10";143744247;143745081;"Uncharacterized protein  [Source:Uniprot/SPTREMBL;Acc:B6TP54]";""
"GRMZM2G443833";"10";143869096;143869400;"";""
"GRMZM2G445575";"10";143949572;143957213;"Putative bZIP transcription factor superfamily protein isoform 1; Putative bZIP transcription factor superfamily protein isoform 2; Uncharacterized protein  [Source:Uniprot/SPTREMBL;Acc:B4FAZ4]";""
"GRMZM2G177412";"10";144041132;144046169;"Glutamyl-tRNA reductase  [Source:Uniprot/SPTREMBL;Acc:B4F970]";"Zm.10790.1.S1_at"
"GRMZM2G136964";"10";144105532;144106485;"Uncharacterized protein  [Source:Uniprot/SPTREMBL;Acc:B6SIW9]";"Zm.9810.1.A1_at"
"GRMZM2G136964";"10";144105532;144106485;"Uncharacterized protein  [Source:Uniprot/SPTREMBL;Acc:B6SIW9]";"Zm.9810.1.A1_a_at"
"GRMZM2G427054";"10";144168157;144168997;"Uncharacterized protein  [Source:Uniprot/SPTREMBL;Acc:K7TWW4]";"Zm.7848.1.A1_at"
"GRMZM2G086030";"10";144610790;144625026;"Uncharacterized protein  [Source:Uniprot/SPTREMBL;Acc:K7TWZ6]";"Zm.6108.1.A1_at"
"GRMZM2G086030";"10";144610790;144625026;"Uncharacterized protein  [Source:Uniprot/SPTREMBL;Acc:K7TWZ6]";"Zm.6108.1.A1_a_at"
"GRMZM2G421033";"10";144707377;144708793;"Dehydration responsive element binding protein; Putative AP2/EREBP transcription factor superfamily protein  [Source:Uniprot/SPTREMBL;Acc:B6SPL5]";""
"GRMZM2G445616";"10";144892214;144893091;"Uncharacterized protein  [Source:Uniprot/SPTREMBL;Acc:B6TF10]";"Zm.11741.1.S1_at"
"GRMZM5G811782";"10";144892214;144893091;"Uncharacterized protein  [Source:Uniprot/SPTREMBL;Acc:C0PMD6]";""
"AC234202.1_FG004";"10";144972238;144975800;"Uncharacterized protein  [Source:Uniprot/SPTREMBL;Acc:K7TSY6]";""
"GRMZM2G143402";"10";145369299;145373351;"Putative tify domain/CCT motif transcription factor family protein isoform 1; Putative tify domain/CCT motif transcription factor family protein isoform 2; ZIM motif family protein  [Source:Uniprot/SPTREMBL;Acc:B6T3R7]";"Zm.2202.1.A1_at"
"GRMZM2G104288";"10";145534474;145539858;"Uncharacterized protein  [Source:Uniprot/SPTREMBL;Acc:K7U7I1]";"Zm.13084.1.S1_at"
"GRMZM2G098290";"10";145900776;145906241;"Glutamine synthetase, chloroplastic  [Source:Uniprot/SWISSPROT;Acc:P25462]";"Zm.3369.1.A1_at"
"GRMZM2G428119";"10";145960204;145960768;"Uncharacterized protein  [Source:Uniprot/SPTREMBL;Acc:K7TT54]";""
"GRMZM2G368898";"10";146122401;146124707;"BSD domain containing protein  [Source:Uniprot/SPTREMBL;Acc:B6TNU9]";""
"GRMZM2G125149";"10";146618827;146621947;"Trafficking protein particle complex subunit 3; Uncharacterized protein  [Source:Uniprot/SPTREMBL;Acc:B4FZ61]";""
"GRMZM2G464137";"10";146837233;146840709;"Methylthioribose kinase  [Source:Uniprot/SPTREMBL;Acc:B6TDT6]";"Zm.2382.1.S1_x_at"
"GRMZM2G464137";"10";146837233;146840709;"Methylthioribose kinase  [Source:Uniprot/SPTREMBL;Acc:B6TDT6]";"Zm.2382.1.S1_a_at"
"GRMZM2G464137";"10";146837233;146840709;"Methylthioribose kinase  [Source:Uniprot/SPTREMBL;Acc:B6TDT6]";"Zm.2382.2.A1_at"
"GRMZM2G340084";"10";146893782;146895514;"Leucine-rich repeat (LRR) family protein; Uncharacterized protein  [Source:Uniprot/SPTREMBL;Acc:B4FU65]";""
"GRMZM2G340065";"10";146893985;146899188;"Cysteine protease 1; Uncharacterized protein  [Source:Uniprot/SPTREMBL;Acc:B4FS90]";"Zm.3701.1.S1_at"
"GRMZM2G008714";"10";147664124;147668582;"Pyruvate kinase  [Source:Uniprot/SPTREMBL;Acc:K7TPR9]";"Zm.15070.1.A1_at"
"GRMZM2G487475";"10";147705654;147706484;"";""
"GRMZM2G138920";"10";147759017;147762518;"Uncharacterized protein  [Source:Uniprot/SPTREMBL;Acc:K7TPT3]";""
"GRMZM2G142802";"10";147860137;147861369;"Stem-specific protein TSJT1  [Source:Uniprot/SPTREMBL;Acc:K7TXM3]";"Zm.7109.1.A1_at"
"GRMZM5G890145";"10";147860137;147861318;"";""
"GRMZM2G011513";"10";147971633;147973013;"Uncharacterized protein  [Source:Uniprot/SPTREMBL;Acc:C4J748]";"Zm.304.1.A1_at"
"GRMZM2G001905";"10";148308249;148312010;"Uncharacterized protein  [Source:Uniprot/SPTREMBL;Acc:K7TTR2]";""
"GRMZM2G001934";"10";148312582;148316209;"Putative leucine-rich repeat protein kinase; Receptor protein kinase TMK1; Uncharacterized protein  [Source:Uniprot/SPTREMBL;Acc:B6SSZ7]";"Zm.869.1.A1_x_at"
"GRMZM2G001934";"10";148312582;148316209;"Putative leucine-rich repeat protein kinase; Receptor protein kinase TMK1; Uncharacterized protein  [Source:Uniprot/SPTREMBL;Acc:B6SSZ7]";"Zm.869.1.A1_a_at"
"GRMZM2G001934";"10";148312582;148316209;"Putative leucine-rich repeat protein kinase; Receptor protein kinase TMK1; Uncharacterized protein  [Source:Uniprot/SPTREMBL;Acc:B6SSZ7]";"Zm.869.2.A1_at"
"GRMZM2G001934";"10";148312582;148316209;"Putative leucine-rich repeat protein kinase; Receptor protein kinase TMK1; Uncharacterized protein  [Source:Uniprot/SPTREMBL;Acc:B6SSZ7]";"Zm.14807.1.S1_s_at"
"GRMZM2G177151";"10";148365012;148367184;"Uncharacterized protein  [Source:Uniprot/SPTREMBL;Acc:K7TPZ3]";"Zm.14934.1.A1_at"
"GRMZM5G866990";"Mt";236902;237477;"Putative uncharacterized protein orf191  [Source:Uniprot/SPTREMBL;Acc:Q0GR53]";"ZmAffx.1404.1.S1_at"
"GRMZM5G844030";"Mt";511894;514104;"Putative uncharacterized protein orf101-c  [Source:Uniprot/SPTREMBL;Acc:Q0GR19]";"ZmAffx.1344.1.S1_at"
"GRMZM5G815453";"Pt";56824;58323;"Ribulose bisphosphate carboxylase large chain  [Source:Uniprot/SWISSPROT;Acc:P00874]";"ZmAffx.1463.1.S1_at"
"GRMZM5G815453";"Pt";56824;58323;"Ribulose bisphosphate carboxylase large chain  [Source:Uniprot/SWISSPROT;Acc:P00874]";"ZmAffx.1092.1.S1_s_at"
"GRMZM5G808939";"Pt";70706;72490;"Photosystem II CP47 chlorophyll apoprotein  [Source:Uniprot/SWISSPROT;Acc:P05641]";"ZmAffx.1489.1.S1_at"
