# Supplementary material for: Ups and downs of a transcriptional landscape shape iron deficiency associated chlorosis of the maize inbreds B73 and Mo17
Source: BMC Plant Biol. 2013 Dec 13;13:213. doi: 10.1186/1471-2229-13-213 (PMC3881016; doi:10.1186/1471-2229-13-213)
Supplement: Additional file 4 — MapMan Mapping File. Transcript mapping file. [file 1471-2229-13-213-S4.xls]

## Sheet: Sheet1
BINCODE	NAME	IDENTIFIER	DESCRIPTION	TYPE
40	Iron Homeostasis
40.1	Phytosiderophore_Transport
40.1.1	Phytosiderophore_Export	GRMZM2G063306_T01	TOM1	T
40.1.1	Phytosiderophore_Export	GRMZM5G877788_T01	TOM2	T
40.1.1	Phytosiderophore_Export	GRMZM2G141081_T01	TOM3	T
40.1.2	Phytosiderophore_Import	GRMZM2G156599_T01	Yellow-Stripe 1 Nicotianamine-Fe Transporter	T
40.2	Iron Allocation
40.2.1	Iron Allocation	GRMZM2G107306_T01	VIT1 vacuolar Fe exporter	T
40.2.2	Iron Allocation	GRMZM2G178190_T01	NRAMP3 vacuolar Fe importer	T
40.3	Sulfate Transport
40.3	Sulfate Transport	GRMZM2G159632_T01	ST1 sulfate transporter	T
40.3	Sulfate Transport	GRMZM2G342907_T01	ST1 sulfate transporter	T
40.4	TCA
40.4	TCA	GRMZM2G020801_T01	Formate Dehydrogenase	T
40.4	TCA	GRMZM2G049811_T01	Formate Dehydrogenase	T
40.4	TCA	GRMZM2G147714_T01	Formate Dehydrogenase	T
40.4	TCA	GRMZM2G362021_T01	Formate Dehydrogenase	T
40.4	TCA	GRMZM2G423972_T01	Formate Dehydrogenase	T
40.4	TCA	GRMZM2G171552_T01	Formate Dehydrogenase	T
40.5	Phytosiderophore Synthesis
40.5.1	Phytosiderophore Synthesis	GRMZM2G096958_T01	NAAT	T
40.5.1	Phytosiderophore Synthesis	GRMZM2G412604_T01	NAAT	T
40.5.2	Phytosiderophore Synthesis	GRMZM2G060952_T01	DMAS	T
40.5.3	Phytosiderophore Synthesis	GRMZM2G385200_T01	NAS1	T
40.5.3	Phytosiderophore Synthesis	GRMZM2G312481_T01	NAS1	T
40.5.3	Phytosiderophore Synthesis	GRMZM2G034956_T01	NAS1	T
40.5.3	Phytosiderophore Synthesis	GRMZM2G704488_T01	NAS1	T
40.5.3	Phytosiderophore Synthesis	AC233955.1_FGT003	NAS1	T
40.5.3	Phytosiderophore Synthesis	GRMZM2G030036_T01	NAS2	T
40.5.3	Phytosiderophore Synthesis	GRMZM2G124785_T01	NAS2	T
40.5.3	Phytosiderophore Synthesis	GRMZM2G478568_T01	NAS3	T
40.5.3	Phytosiderophore Synthesis	GRMZM2G439195_T01	NAS3	T
40.5.3	Phytosiderophore Synthesis	GRMZM2G439195_T01	NAS3	T
40.5.3	Phytosiderophore Synthesis	GRMZM2G050108_T01	NAS3	T
40.6	Methionin Salvage Pathway
40.6.1	Methionin Salvage Pathway	GRMZM2G464137_T01	MTK	T
40.6.2	Methionin Salvage Pathway	GRMZM2G171111_T01	MTN	T
40.6.2	Methionin Salvage Pathway	GRMZM5G896883_T01	MTN	T
40.6.3	Methionin Salvage Pathway	GRMZM2G139533_T01	IDI2	T
40.6.4	Methionin Salvage Pathway	GRMZM2G096958_T01	DEP	T
40.6.4	Methionin Salvage Pathway	GRMZM2G412604_T01	DEP	T
40.6.5	Methionin Salvage Pathway	GRMZM2G067265_T01	IDI4	T
40.6.6	Methionin Salvage Pathway	GRMZM2G093347_T01	APT	T
40.6.7	Methionin Salvage Pathway	GRMZM2G035599_T01	RPI	T
40.6.8	Methionin Salvage Pathway	GRMZM2G054123_T01	SAMS	T
40.6.8	Methionin Salvage Pathway	AC199526.5_FG002	SAMS	T
40.6.8	Methionin Salvage Pathway	GRMZM2G117198_T01	SAMS	T
40.6.8	Methionin Salvage Pathway	GRMZM2G061135_T01	SAMS	T
40.7	Regulation	GRMZM2G057413_T01	IRO2	T
40.7	Regulation	GRMZM2G057506_T01	IRO2	T
40.7	Regulation	GRMZM2G350312_T01	IRO3/Popeye	T
40.7	Regulation	GRMZM2G125596_T01	IDEF1	T
